# Supplementary material for: Variance components associated with long-echo-time MR spectroscopic imaging in human brain at 1.5T and 3T
Source: PLoS One. 2017 Dec 29;12(12):e0189872. doi: 10.1371/journal.pone.0189872 (PMC5747450; doi:10.1371/journal.pone.0189872)
Supplement: S1 Table — The data fields are described in the second row of the table. (CSV) [file pone.0189872.s001.csv]

subject	scanner	visit	scan	voxel	CSFQA	nonBrainQA	visualQA	overallQA	NAALW	CreLW	ChoLW	NAAIU	CreIU	ChoIU	NAA2Cho	NAA2Cre	Cho2Cre	fWM	fGM	fCSF	fOut
subject index	scanner: 1.5T; 3T	visit number	scan number (within visit)	voxel index	CSF content <= 5% (0;1)	non-brain tissue <= 5% (0;1)	voxel passes visual inspection (0;1)	voxel passes all QA checks (0;1)	NAA linewidth (Hz)	Cre linewidth (Hz)	Cho linewidth (Hz)	NAA amplitude (IU)	NAA amplitude (IU)	NAA amplitude (IU)	NAA/Cho ratio	NAA/Cre ratio	Cho/Cre ratio	white matter volume fraction	grey matter volume fraction	CSF volume fraction	non-brain volume fraction
1	1.5T	1	1	1	1	0		0	5.999661	1.156509	7.722936	0	5.4422	21.724	0	0	3.991768035	0	0	0	1
1	1.5T	1	1	2	1	0		0	5.999661	5.999661	16.2705465	0	0	48.778	0			0	0	0	1
1	1.5T	1	1	3	0	0		0	0.67534065	0	5.332329	5.5411	0	13.602	0.407373916			0	0	0.09382716	0.90617284
1	1.5T	1	1	4	0	0		0	1.871793	3.418911	2.005326	19.847	31.133	18.418	1.077587143	0.637490765	0.591590916	0.008888889	0.384444444	0.351111111	0.255555556
1	1.5T	1	1	5	0	1		0	2.594736	2.5692615	3.95271	51.228	39.275	42.207	1.213732319	1.304341184	1.074653087	0.017283951	0.686419753	0.296296296	0
1	1.5T	1	1	6	0	1		0	3.6288675	3.2309325	4.0607685	104.68	54.489	64.237	1.629590423	1.921121694	1.178898493	0.039506173	0.590123457	0.37037037	0
1	1.5T	1	1	7	0	1		0	4.2808815	4.642353	4.295367	126.76	64.986	73.961	1.713876232	1.95057397	1.138106669	0.388888889	0.544444444	0.066666667	0
1	1.5T	1	1	8	0	1		0	3.334995	3.253077	5.1952995	110.18	40.331	68.283	1.613578782	2.731893581	1.693064888	0.187654321	0.491358025	0.320987654	0
1	1.5T	1	1	9	0	1		0	5.2682265	5.342652	5.3065215	128.19	44.669	63.811	2.008901287	2.869775459	1.428529853	0.3	0.624444444	0.075555556	0
1	1.5T	1	1	10	1	1	1	1	4.65534	5.524137	5.685642	115.85	62.431	67.27	1.722164412	1.855648636	1.077509571	0.609876543	0.390123457	0	0
1	1.5T	1	1	11	1	1	1	1	4.2622335	4.542453	4.872456	103.72	56.09	62.85	1.650278441	1.849170975	1.120520592	0.577777778	0.397530864	0.024691358	0
1	1.5T	1	1	12	0	1		0	3.880116	3.2335965	3.9075885	94.622	27.173	50.347	1.879396985	3.482206602	1.852831855	0.162222222	0.588888889	0.248888889	0
1	1.5T	1	1	13	0	1		0	3.1823145	2.210454	2.699631	52.303	11.687	29.911	1.748620909	4.475314452	2.559339437	0.009876543	0.6	0.372839506	0.017283951
1	1.5T	1	1	14	1	0		0	5.999661	8.2584	5.999661	0	24.337	0		0	0	0	0	0	1
1	1.5T	1	1	15	0	0		0	5.999661	5.999661	2.23443	0	0	10.09	0			0	0.006666667	0.133333333	0.86
1	1.5T	1	1	16	0	0		0	3.0924045	7.0740855	4.4723565	34.571	42.985	29.869	1.157420737	0.804257299	0.694870304	0.026666667	0.542222222	0.315555556	0.115555556
1	1.5T	1	1	17	0	1		0	3.916746	4.088574	4.0567725	100.81	56.863	69.316	1.454353973	1.77285757	1.219000053	0.198	0.742	0.06	0
1	1.5T	1	1	18	0	1		0	3.6561735	3.478185	4.977684	126.37	61.348	92.362	1.368203374	2.059887853	1.505542153	0.393333333	0.555555556	0.051111111	0
1	1.5T	1	1	19	0	1		0	3.92274	4.2052905	6.7474125	124.27	70.77	94.829	1.310464099	1.755970044	1.339960435	0.3	0.471111111	0.228888889	0
1	1.5T	1	1	20	0	1		0	3.650013	3.9362265	5.609718	110.61	64.027	69.349	1.594976135	1.727552439	1.083121183	0.5	0.362	0.138	0
1	1.5T	1	1	21	0	1		0	3.452211	3.638691	5.1100515	110.09	60.401	71.598	1.537612782	1.822651943	1.185377726	0.12	0.597777778	0.282222222	0
1	1.5T	1	1	22	0	1		0	4.6118835	4.725936	4.866462	122.89	62.467	79.762	1.540708608	1.967278723	1.276866185	0.376	0.56	0.064	0
1	1.5T	1	1	23	0	1		0	4.4174115	4.3414875	4.9022595	130.25	54.519	69.903	1.863296282	2.389075368	1.282176856	0.515555556	0.386666667	0.097777778	0
1	1.5T	1	1	24	1	1	1	1	3.6401895	3.062934	4.250079	126.49	48.113	67.255	1.88075236	2.629019184	1.39785505	0.666666667	0.295555556	0.037777778	0
1	1.5T	1	1	25	1	1	1	1	3.8176785	2.8929375	3.6388575	121.03	41.675	62.801	1.927198611	2.904139172	1.506922615	0.632	0.332	0.036	0
1	1.5T	1	1	26	0	1		0	2.871459	4.1673285	3.2216085	64.783	32.957	35.22	1.839381034	1.965682556	1.06866523	0.337777778	0.506666667	0.155555556	0
1	1.5T	1	1	27	1	0		0	5.999661	5.565096	5.999661	0	24.695	0		0	0	0	0	0.04	0.96
1	1.5T	1	1	28	0	0		0	5.7004605	6.9372225	16.2705465	41.671	15.329	47.755	0.872599728	2.718442168	3.115336943	0	0.508641975	0.360493827	0.130864198
1	1.5T	1	1	29	1	1	1	1	8.1117135	4.4050905	5.287041	138.62	34.061	44.888	3.088130458	4.0697572	1.317870879	0.335802469	0.644444444	0.019753086	0
1	1.5T	1	1	30	1	1	1	1	4.672989	4.4250705	3.5298	117.91	45.009	62.101	1.898681181	2.619698283	1.379746273	0.673333333	0.326666667	0	0
1	1.5T	1	1	31	1	1	1	1	3.319011	2.7111195	3.3295005	100.02	44.868	71.884	1.39140838	2.22920567	1.602121779	0.975308642	0.024691358	0	0
1	1.5T	1	1	32	1	1	1	1	3.112884	2.7640665	3.3324975	99.085	49.554	72.982	1.357663533	1.99953586	1.472777172	0.965432099	0.034567901	0	0
1	1.5T	1	1	33	1	1	1	1	3.213783	4.041288	3.401262	117.38	66.236	63.288	1.854695993	1.772148077	0.955492481	0.933333333	0.066666667	0	0
1	1.5T	1	1	34	0	1		0	3.548448	3.545784	4.294701	124.74	63.046	65.706	1.898456762	1.978555341	1.042191416	0.286419753	0.545679012	0.167901235	0
1	1.5T	1	1	35	1	1	1	1	3.535128	3.8373255	4.5599355	117.63	50.586	76.944	1.528774173	2.325346934	1.521053256	0.5	0.48	0.02	0
1	1.5T	1	1	36	0	1		0	3.969027	4.172157	3.0224745	130.41	43.261	63.969	2.038643718	3.014493424	1.478675944	0.659259259	0.286419753	0.054320988	0
1	1.5T	1	1	37	1	1	1	1	3.632031	3.159837	3.246084	129.69	42.549	62.644	2.070270098	3.04801523	1.472279019	0.669135802	0.325925926	0.004938272	0
1	1.5T	1	1	38	1	1	1	1	3.3578055	5.4373905	3.311685	102.94	63.379	63.863	1.611887948	1.624197289	1.007636599	0.628888889	0.357777778	0.013333333	0
1	1.5T	1	1	39	1	1	0	0	3.4593705	6.884442	3.780549	56.688	61.756	48.114	1.178201771	0.917935099	0.779098387	0.817283951	0.182716049	0	0
1	1.5T	1	1	40	0	0		0	4.965363	0.98100135	16.2705465	38.616	8.3949	22.872	1.688352571	4.599935675	2.72451131	0.035555556	0.188888889	0.273333333	0.502222222
1	1.5T	1	1	41	0	1		0	6.1296975	5.4250695	0.6345648	81.784	37.11	6.6078	12.37688792	2.203826462	0.178059822	0.224691358	0.72345679	0.051851852	0
1	1.5T	1	1	42	1	1	1	1	5.4840105	4.340322	4.5209745	105.09	45.255	32.227	3.260930276	2.322174345	0.712120208	0.530864198	0.449382716	0.019753086	0
1	1.5T	1	1	43	1	1	1	1	4.3544745	4.178484	4.139856	108.81	49.324	57.149	1.903970323	2.206025464	1.158644879	0.7	0.291111111	0.008888889	0
1	1.5T	1	1	44	1	1	1	1	3.7643985	3.7051245	4.364631	118.17	54.682	81.213	1.455062613	2.161040196	1.485187082	0.797530864	0.190123457	0.012345679	0
1	1.5T	1	1	45	1	1	1	1	3.9295665	4.5259695	3.470193	121.1	57.742	85.811	1.411240983	2.097260227	1.48611063	0.938271605	0.032098765	0.02962963	0
1	1.5T	1	1	46	0	1		0	4.0441185	5.470857	3.3594705	126.64	64.276	72.4	1.749171271	1.970253283	1.126392433	0.868888889	0.062222222	0.068888889	0
1	1.5T	1	1	47	1	1	1	1	4.54878	4.428234	2.9175795	141.44	53.693	59.863	2.362728229	2.634235375	1.114912558	0.908641975	0.088888889	0.002469136	0
1	1.5T	1	1	48	1	1	0	0	3.721941	4.757571	2.6062245	124.48	47.978	59.471	2.093121017	2.594522489	1.239547293	0.988888889	0.011111111	0	0
1	1.5T	1	1	49	1	1	1	1	3.703959	5.8236705	3.5329635	129.35	59.735	72.341	1.78805933	2.165397171	1.211032058	1	0	0	0
1	1.5T	1	1	50	1	1	1	1	4.020642	6.3627975	3.4706925	129.37	71.158	77.52	1.668859649	1.818066837	1.089406672	1	0	0	0
1	1.5T	1	1	51	1	1	1	1	4.141188	5.785542	3.875121	96.355	65.401	83.323	1.156403394	1.473295515	1.274032507	0.94	0.06	0	0
1	1.5T	1	1	52	1	1	1	1	3.719277	4.073589	4.04928	47.499	40.625	71.636	0.663060472	1.169206154	1.763347692	0.935802469	0.064197531	0	0
1	1.5T	1	1	53	0	0		0	4.471524	9.3195045	5.999661	39.07	30.626	0		1.275713446	0	0.082	0.508	0.328	0.082
1	1.5T	1	1	54	1	1	0	0	6.821838	7.4357235	4.703625	96.592	45.139	15.568	6.204522097	2.13987904	0.344890228	0.497777778	0.497777778	0.004444444	0
1	1.5T	1	1	55	1	1	1	1	4.8799485	6.08058	4.3897725	118.38	71.882	39.147	3.023986512	1.646865697	0.544600874	0.464444444	0.506666667	0.028888889	0
1	1.5T	1	1	56	0	1		0	4.509819	4.2152805	5.75091	123.69	64.025	69.72	1.774096386	1.931901601	1.088949629	0.168	0.756	0.076	0
1	1.5T	1	1	57	1	1	1	1	4.546782	4.5935685	5.0757525	139.65	71.711	93.649	1.491206526	1.94739998	1.305922383	0.586666667	0.366666667	0.046666667	0
1	1.5T	1	1	58	0	1		0	4.250079	4.191138	3.775554	133.24	52.242	76.495	1.74181319	2.550438345	1.464243329	0.904444444	0.042222222	0.053333333	0
1	1.5T	1	1	59	0	1		0	3.759903	7.5462795	3.607389	108.58	38.834	63.68	1.70508794	2.796003502	1.639800175	0.342	0.09	0.568	0
1	1.5T	1	1	60	0	1		0	4.660002	6.144516	3.118878	99.602	36	53.734	1.853612238	2.766722222	1.492611111	0.237777778	0.237777778	0.524444444	0
1	1.5T	1	1	61	0	1		0	3.879783	5.970024	2.8300005	94.346	46.104	45.201	2.087254707	2.046373417	0.980413847	0.428	0.318	0.254	0
1	1.5T	1	1	62	0	1		0	3.43656	6.896097	4.1250375	89.537	70.065	61.191	1.463238058	1.277913366	0.873346179	0.44	0.451111111	0.108888889	0
1	1.5T	1	1	63	0	1		0	4.296699	7.922736	3.824838	95.318	74.443	78.035	1.221477542	1.280415889	1.048251682	0.38	0.504444444	0.115555556	0
1	1.5T	1	1	64	0	1		0	3.371958	5.2399215	4.551111	76.369	47.991	93.317	0.818382503	1.591319206	1.944468755	0.446	0.396	0.158	0
1	1.5T	1	1	65	0	1		0	4.287375	7.988337	4.9099185	48.754	42.911	74.977	0.650252744	1.136165552	1.7472676	0.824444444	0.108888889	0.066666667	0
1	1.5T	1	1	66	0	1		0	4.619709	6.444549	7.6165425	27.538	34.519	29.92	0.920387701	0.797763551	0.866769026	0.291111111	0.62	0.088888889	0
1	1.5T	1	1	67	1	1	0	0	10.1530035	5.88411	13.085901	137.36	44.275	71.849	1.91178722	3.102428007	1.622789385	0.533333333	0.44691358	0.019753086	0
1	1.5T	1	1	68	0	1		0	5.651676	5.342319	5.5592685	139.18	60.663	54.627	2.547824336	2.294314492	0.900499481	0.404938272	0.50617284	0.088888889	0
1	1.5T	1	1	69	0	1		0	4.898097	3.879783	5.9022585	127.8	53.147	56.064	2.279537671	2.40465125	1.054885506	0.302222222	0.595555556	0.102222222	0
1	1.5T	1	1	70	1	1	1	1	4.2146145	4.227435	3.8902725	114.65	59.635	69.119	1.658733489	1.922528716	1.159034124	0.466666667	0.533333333	0	0
1	1.5T	1	1	71	1	1	1	1	4.3621335	4.556439	3.9169125	132.65	42.495	67.942	1.952400577	3.121543711	1.598823391	0.716049383	0.283950617	0	0
1	1.5T	1	1	72	0	1		0	3.849147	3.6591705	3.7980315	125.48	21.683	75.501	1.661964742	5.787022091	3.482036619	0.8	0.128888889	0.071111111	0
1	1.5T	1	1	73	0	1		0	3.1030605	4.219443	3.3897735	87.903	19.886	54.598	1.610004029	4.420345972	2.745549633	0.437037037	0.197530864	0.365432099	0
1	1.5T	1	1	74	0	1		0	3.3691275	5.2772175	2.0541105	83.432	24.358	29.502	2.82801166	3.425240168	1.211183184	0.273333333	0.224444444	0.502222222	0
1	1.5T	1	1	75	0	1		0	3.6098865	5.3058555	4.4530425	81.761	35.312	52.614	1.553978029	2.315388536	1.489975079	0.143209877	0.125925926	0.730864198	0
1	1.5T	1	1	76	0	1		0	3.993003	7.2389205	3.7024605	87.229	52.387	68.44	1.274532437	1.665088667	1.306430985	0.232098765	0.158024691	0.609876543	0
1	1.5T	1	1	77	0	1		0	4.718943	4.786542	5.2409205	90.673	44.547	86.459	1.048739865	2.035445709	1.940848991	0.571111111	0.126666667	0.302222222	0
1	1.5T	1	1	78	0	1		0	3.4547085	4.7890395	5.119209	51.971	35.537	63.933	0.812897877	1.46244759	1.799054507	0.639506173	0.239506173	0.120987654	0
1	1.5T	1	1	79	0	1		0	4.0327965	4.034628	5.379948	30.687	26.756	27.853	1.101748465	1.146920317	1.041000149	0.004444444	0.82	0.175555556	0
1	1.5T	1	1	80	0	1		0	6.3238365	3.83949	9.3481425	100.9	38.802	60.869	1.65765825	2.600381424	1.568707799	0.162962963	0.72345679	0.113580247	0
1	1.5T	1	1	81	0	1		0	6.1536735	4.5675945	4.74525	145.45	51.681	54.654	2.661287371	2.814380527	1.057525977	0.066666667	0.785185185	0.148148148	0
1	1.5T	1	1	82	0	1		0	5.2049565	3.9272355	5.853807	142.98	66.312	63.582	2.248749646	2.156170829	0.958830981	0.017777778	0.822222222	0.16	0
1	1.5T	1	1	83	0	1		0	4.434561	4.8686265	3.813849	130.19	65.79	67.594	1.926058526	1.978872169	1.027420581	0	0.795061728	0.204938272	0
1	1.5T	1	1	84	0	1		0	5.2682265	5.4573705	3.6351945	144.99	47.516	64.468	2.249022771	3.051393215	1.356764037	0.195061728	0.728395062	0.07654321	0
1	1.5T	1	1	85	1	1	1	1	4.2898725	3.2379255	4.0251375	147.59	42.192	82.4	1.791140777	3.498056504	1.952976868	0.746666667	0.253333333	0	0
1	1.5T	1	1	86	1	1	0	0	4.2192765	4.746582	5.338989	122.99	32.621	71.961	1.709120218	3.770270685	2.205971613	0.641975309	0.308641975	0.049382716	0
1	1.5T	1	1	87	0	1		0	3.528135	2.9565405	3.0517785	90.517	20.894	35.371	2.559073818	4.332200632	1.692878338	0.604444444	0.231111111	0.164444444	0
1	1.5T	1	1	88	0	1		0	3.8872755	1.900098	5.0547735	92.311	24.994	59.575	1.549492237	3.693326398	2.383572057	0.367901235	0.202469136	0.42962963	0
1	1.5T	1	1	89	0	1		0	3.039957	4.379616	4.1536755	95.286	42.741	69.053	1.379896601	2.229381624	1.615614983	0.4	0.138271605	0.461728395	0
1	1.5T	1	1	90	0	1		0	4.7014605	5.347647	4.2469155	94.699	53.536	73.263	1.292589711	1.768884489	1.368481022	0.666666667	0.148888889	0.184444444	0
1	1.5T	1	1	91	0	1		0	4.976019	5.2981965	6.815178	65.735	47.203	81.849	0.803125267	1.392602165	1.733978773	0.592592593	0.237037037	0.17037037	0
1	1.5T	1	1	92	1	1	1	1	4.347315	3.582414	4.1953005	47.708	19.154	21.703	2.198221444	2.49075911	1.133079252	0.3	0.656	0.04	0.004
1	1.5T	1	1	93	1	1	0	0	6.3654615	3.2772195	10.7537355	130.34	30.808	77.871	1.673793839	4.230719294	2.527622695	0.517777778	0.468888889	0.013333333	0
1	1.5T	1	1	94	0	1		0	6.6681585	3.7480815	4.023639	155.5	43.103	59.518	2.612654995	3.607637519	1.380831961	0.217777778	0.682222222	0.1	0
1	1.5T	1	1	95	0	1		0	5.3421525	4.2365925	5.86746	137.59	66.616	76.859	1.790161204	2.065419719	1.153761859	0.458	0.474	0.068	0
1	1.5T	1	1	96	1	1	1	1	5.5702575	4.6301985	4.5213075	142.37	56.215	78.326	1.817659526	2.532598061	1.393329183	0.668888889	0.331111111	0	0
1	1.5T	1	1	97	1	1	1	1	4.4507115	6.0004935	4.8919365	140.34	54.668	73.143	1.91870719	2.567132509	1.337949074	0.775555556	0.224444444	0	0
1	1.5T	1	1	98	0	1		0	4.7087865	3.6898065	4.1486805	139.84	52.12	81.95	1.706406345	2.68303914	1.572333078	0.712	0.136	0.152	0
1	1.5T	1	1	99	0	1		0	4.020975	6.3131805	4.8393225	103.55	47.478	72.858	1.421257789	2.181010152	1.534563377	0.36	0.284444444	0.355555556	0
1	1.5T	1	1	100	0	1		0	3.6012285	5.0141475	3.844152	78.195	43.078	58.744	1.331114667	1.815195692	1.363665908	0.188	0.364	0.448	0
1	1.5T	1	1	101	0	1		0	4.454208	3.1813155	5.132196	88.408	45.626	74.737	1.182921445	1.93766712	1.638035331	0.113333333	0.506666667	0.38	0
1	1.5T	1	1	102	0	1		0	4.298031	4.2862095	5.244417	93.781	50.622	79.99	1.172409051	1.85257398	1.580143021	0.186666667	0.542222222	0.271111111	0
1	1.5T	1	1	103	0	1		0	5.577417	4.19913	5.312682	93.235	52.419	79.734	1.169325507	1.778648963	1.521089681	0.458	0.242	0.3	0
1	1.5T	1	1	104	0	1		0	5.2602345	5.365296	4.2625665	63.48	47.46	61.484	1.03246373	1.337547408	1.29549094	0.88	0.066666667	0.053333333	0
1	1.5T	1	1	105	0	1		0	4.3637985	2.7437535	16.2705465	28.413	18.194	68.312	0.415929851	1.561668682	3.754644388	0.235555556	0.633333333	0.131111111	0
1	1.5T	1	1	106	0	1		0	6.906753	5.6245365	13.795524	137.83	46.335	96.694	1.425424535	2.9746412	2.086845797	0.395061728	0.488888889	0.116049383	0
1	1.5T	1	1	107	0	1		0	6.1390215	5.5362915	7.763562	136.65	45.761	79.847	1.711398049	2.98616726	1.744870086	0.182716049	0.683950617	0.133333333	0
1	1.5T	1	1	108	0	1		0	5.079249	5.273388	4.739922	117.82	45.53	66.867	1.762005174	2.587744344	1.468636064	0.513333333	0.415555556	0.071111111	0
1	1.5T	1	1	109	1	1	1	1	5.3151795	4.176819	5.0444505	124.32	42.772	90.187	1.378469181	2.906574394	2.108552324	0.987654321	0.012345679	0	0
1	1.5T	1	1	110	0	1		0	4.105224	5.3508105	4.807854	134.95	48.05	91.599	1.473269359	2.808532778	1.906326743	0.787654321	0.098765432	0.113580247	0
1	1.5T	1	1	111	0	1		0	4.7996955	4.4557065	4.0417875	140.12	50.792	79.593	1.760456322	2.758702158	1.567038116	0.533333333	0.162222222	0.304444444	0
1	1.5T	1	1	112	0	1		0	5.3098515	5.7843765	3.95604	128.16	59.688	80.901	1.584158416	2.147165259	1.35539807	0.696296296	0.244444444	0.059259259	0
1	1.5T	1	1	113	1	1	1	1	4.2232725	5.6238705	3.538458	108.78	52.892	85.532	1.271804705	2.056643727	1.617106557	0.884444444	0.115555556	0	0
1	1.5T	1	1	114	1	1	1	1	4.2395895	4.31901	4.320675	118.8	47.354	92.885	1.279000915	2.508763779	1.961502724	0.928395062	0.071604938	0	0
1	1.5T	1	1	115	1	1	1	1	4.812516	4.1133825	4.873455	121.67	46.93	93.168	1.305920488	2.592584701	1.985254635	0.962962963	0.037037037	0	0
1	1.5T	1	1	116	1	1	1	1	5.605056	3.6015615	5.670657	108.2	43.651	93.315	1.159513476	2.478751919	2.137751712	0.975555556	0.024444444	0	0
1	1.5T	1	1	117	1	1	1	1	4.566762	2.7570735	4.2379245	59.048	33.18	54.023	1.093015938	1.779626281	1.628179626	0.985185185	0.014814815	0	0
1	1.5T	1	1	118	0	1		0	0	8.228763	8.452872	3.6927	27.088	33.863	0.109048224	0.136322357	1.25011075	0.284	0.542	0.166	0.008
1	1.5T	1	1	119	1	1	1	1	6.4523745	6.3671265	10.6301925	107.53	53.216	76.812	1.399911472	2.020632892	1.443400481	0.513333333	0.471111111	0.015555556	0
1	1.5T	1	1	120	1	1	0	0	6.794532	6.035292	12.167154	137.96	52.149	81.246	1.698052827	2.645496558	1.557958925	0.413333333	0.573333333	0.013333333	0
1	1.5T	1	1	121	1	1	1	1	5.570424	6.43689	4.4820135	131.4	43.944	56.875	2.31032967	2.990169306	1.294260877	0.812	0.188	0	0
1	1.5T	1	1	122	1	1	1	1	4.8456495	5.2835445	6.176817	134.84	49.065	105.73	1.275323938	2.748191175	2.154896566	1	0	0	0
1	1.5T	1	1	123	1	1	1	1	4.8313305	3.6798165	4.642353	146.84	41.245	98.965	1.483756884	3.560189114	2.399442357	0.993333333	0.006666667	0	0
1	1.5T	1	1	124	0	1		0	4.809852	4.5352935	5.021973	149.92	50.068	72.836	2.058322807	2.994327714	1.454741551	0.794	0.112	0.094	0
1	1.5T	1	1	125	1	1	0	0	4.84182	5.1713235	4.8856095	147.93	61.198	91.196	1.622110619	2.417235857	1.490179418	0.8	0.193333333	0.006666667	0
1	1.5T	1	1	126	1	1	1	1	4.11921	4.0384575	4.2835455	132.75	43.937	106.31	1.248706613	3.021371509	2.419600792	0.904	0.096	0	0
1	1.5T	1	1	127	1	1	1	1	4.1576715	7.3051875	4.132863	134.04	59.349	101.02	1.326865967	2.258504777	1.70213483	0.862222222	0.137777778	0	0
1	1.5T	1	1	128	1	1	1	1	4.675986	6.0238035	4.460202	127.37	50.113	83.335	1.528409432	2.541655858	1.662941752	0.857777778	0.142222222	0	0
1	1.5T	1	1	129	1	1	1	1	4.3498125	3.9498795	4.2872085	94.758	44.95	82.311	1.151219157	2.10807564	1.831167964	0.816	0.184	0	0
1	1.5T	1	1	130	1	1	1	1	6.041952	4.028967	4.722273	68.985	35.414	61.785	1.116533139	1.947958435	1.744649009	0.802222222	0.197777778	0	0
1	1.5T	1	1	131	0	0		0	4.779882	3.5113185	0	22.254	15.005	2.6542	8.384447291	1.483105631	0.176887704	0.02	0.464444444	0.333333333	0.182222222
1	1.5T	1	1	132	0	1		0	7.836156	5.109552	6.019308	111.22	49.584	54.275	2.04919392	2.243062278	1.094607131	0.145679012	0.72345679	0.130864198	0
1	1.5T	1	1	133	1	1	0	0	8.411913	3.243087	13.4000865	164.56	30.744	92.768	1.773887547	5.352589123	3.017434296	0.518518519	0.481481481	0	0
1	1.5T	1	1	134	1	1	1	1	5.558436	6.0541065	4.6162125	127.59	45.991	55.738	2.289102587	2.774238438	1.211932769	0.873333333	0.126666667	0	0
1	1.5T	1	1	135	1	1	1	1	4.3434855	6.026634	6.8932665	118.4	54.299	91.884	1.288581255	2.180518978	1.69218586	0.854320988	0.145679012	0	0
1	1.5T	1	1	136	1	1	1	1	4.2688935	3.614049	4.1406885	133.63	55.723	84.572	1.580073783	2.39811209	1.517721587	0.834567901	0.15308642	0.012345679	0
1	1.5T	1	1	137	0	1		0	5.0031585	5.100894	3.9475485	136.41	60.212	70.698	1.929474667	2.26549525	1.174151332	0.5	0.428888889	0.071111111	0
1	1.5T	1	1	138	0	1		0	5.2029585	6.2372565	5.669991	140.44	58.995	96.936	1.448790955	2.380540724	1.643122298	0.503703704	0.439506173	0.056790123	0
1	1.5T	1	1	139	0	1		0	4.4843445	4.1010615	5.38461	125.04	45.625	100.98	1.238265003	2.74060274	2.213260274	0.571111111	0.366666667	0.062222222	0
1	1.5T	1	1	140	1	1	1	1	4.7837115	4.817178	5.550777	123.76	55.558	85.944	1.440007447	2.227581986	1.546923935	0.718518519	0.271604938	0.009876543	0
1	1.5T	1	1	141	1	1	1	1	4.2425865	3.932397	3.999663	115.28	55.094	65.848	1.750698579	2.092423857	1.195193669	0.750617284	0.241975309	0.007407407	0
1	1.5T	1	1	142	1	1	1	1	3.8666295	5.127201	4.5632655	109.61	65.115	68.654	1.596556646	1.683329494	1.054349996	0.464444444	0.5	0.035555556	0
1	1.5T	1	1	143	1	1	1	1	3.4853445	6.2166105	4.323339	71.277	50.816	49.044	1.453327624	1.402648772	0.965129093	0.669135802	0.30617284	0.024691358	0
1	1.5T	1	1	144	0	0		0	5.999661	3.5845785	5.999661	0	13.989	0		0	0	0	0.157777778	0.231111111	0.611111111
1	1.5T	1	1	145	0	1		0	5.267727	3.6595035	4.3623	49.154	37.466	30.139	1.630910116	1.311962846	0.804436022	0.133333333	0.698765432	0.167901235	0
1	1.5T	1	1	146	1	1	1	1	7.3960965	6.910749	5.838156	127.34	45.586	58.248	2.186169482	2.793401483	1.277760716	0.464197531	0.535802469	0	0
1	1.5T	1	1	147	1	1	1	1	5.2728885	5.868792	5.167161	119.03	45.671	73.459	1.620359656	2.606249042	1.608438615	0.297777778	0.684444444	0.017777778	0
1	1.5T	1	1	148	1	1	1	1	4.1103855	5.442885	5.1806475	99.076	63.576	71.793	1.380023122	1.558386813	1.129246886	0.656790123	0.343209877	0	0
1	1.5T	1	1	149	0	1		0	4.744584	4.481181	4.6118835	133.75	85.529	77.388	1.72830413	1.563797075	0.90481591	0.422222222	0.513580247	0.064197531	0
1	1.5T	1	1	150	0	1		0	5.4763515	5.2835445	4.5412875	136.61	66.739	78.118	1.748764689	2.046929082	1.170500007	0.206666667	0.673333333	0.12	0
1	1.5T	1	1	151	1	1	0	0	5.855805	8.4596985	5.368293	141.69	54.529	72.351	1.958369615	2.598433861	1.326835262	0.582716049	0.392592593	0.024691358	0
1	1.5T	1	1	152	1	1	1	1	5.2399215	5.4027585	8.976348	130.98	58.535	103.43	1.266363724	2.237635603	1.766977022	0.635555556	0.337777778	0.026666667	0
1	1.5T	1	1	153	1	1	1	1	5.1726555	4.8060225	7.518807	117.06	62.139	88.633	1.320727043	1.883841066	1.426366694	0.738271605	0.261728395	0	0
1	1.5T	1	1	154	1	1	1	1	5.0371245	4.104225	4.4497125	125.19	58.27	62.078	2.016656464	2.148446885	1.065350952	0.535802469	0.434567901	0.02962963	0
1	1.5T	1	1	155	0	1		0	4.9821795	5.0024925	3.760236	120.17	53.36	52.186	2.302724869	2.252061469	0.977998501	0.117777778	0.68	0.202222222	0
1	1.5T	1	1	156	0	1		0	3.40659	7.989669	3.9685275	46.032	40.13	34.233	1.344667426	1.147072016	0.853052579	0.039506173	0.701234568	0.259259259	0
1	1.5T	1	1	157	1	0		0	5.999661	4.117545	1.5426558	0	10.48	3.5995	0	0	0.34346374	0	0	0.004	0.996
1	1.5T	1	1	158	0	0		0	5.999661	3.6102195	3.654342	0	16.867	17.125	0	0	1.01529614	0	0.144444444	0.266666667	0.588888889
1	1.5T	1	1	159	0	0		0	4.4567055	8.42823	2.601396	38.067	25.054	21.322	1.785339086	1.5193981	0.85104175	0.062222222	0.522222222	0.311111111	0.104444444
1	1.5T	1	1	160	0	1		0	5.230431	4.563432	4.362633	81.184	19.607	45.107	1.799809342	4.140562044	2.300555924	0.108	0.786	0.106	0
1	1.5T	1	1	161	0	1		0	5.3468145	5.100228	6.1030575	83.69	59.371	71.468	1.1710136	1.409610753	1.203752674	0.262222222	0.635555556	0.102222222	0
1	1.5T	1	1	162	0	1		0	5.7610665	6.680646	5.2236045	125.33	84.178	76.882	1.630160506	1.488868826	0.913326522	0.362222222	0.48	0.157777778	0
1	1.5T	1	1	163	0	1		0	5.32467	5.8932675	5.0024925	123.67	61.496	70.66	1.750212284	2.011025107	1.149017822	0.146	0.768	0.086	0
1	1.5T	1	1	164	0	1		0	5.592402	10.9435455	5.3494785	113.13	69.862	53.69	2.107096294	1.619335261	0.768515073	0.191111111	0.635555556	0.173333333	0
1	1.5T	1	1	165	1	1	1	1	5.3747865	7.722603	9.480843	98.031	50.482	70.347	1.393534906	1.941900083	1.393506596	0.354	0.63	0.016	0
1	1.5T	1	1	166	0	1		0	4.832496	4.6415205	6.4900035	79.771	39.103	50.823	1.569584637	2.040022505	1.299721249	0.133333333	0.706666667	0.16	0
1	1.5T	1	1	167	0	1		0	5.112882	3.501162	5.083911	73.656	31.284	29.823	2.469771653	2.35443038	0.953298811	0.088888889	0.411111111	0.453333333	0.046666667
1	1.5T	1	1	168	0	0		0	7.1103825	2.3131845	3.7594035	76.397	12.393	23.073	3.311099554	6.164528363	1.861776809	0.014	0.276	0.42	0.29
1	1.5T	1	1	169	0	0		0	6.9835095	5.999661	4.9765185	34.927	0	17.052	2.048264133			0	0.02	0.242222222	0.737777778
1	1.5T	1	2	1	1	0		0	5.999661	5.999661	0.96754815	0	0	9.8689	0			0	0	0	1
1	1.5T	1	2	2	1	0		0	5.999661	5.6028915	0	0	16.791	3.1102	0	0	0.185230183	0	0	0	1
1	1.5T	1	2	3	0	0		0	5.999661	8.8806105	5.999661	0	11.288	0		0	0	0	0	0.09382716	0.90617284
1	1.5T	1	2	4	0	0		0	1.8006975	2.0631015	2.136528	17.542	15.759	15.175	1.155980231	1.113141697	0.962941811	0.008888889	0.384444444	0.351111111	0.255555556
1	1.5T	1	2	5	0	1		0	2.39427	1.6442541	2.957706	45.263	19.327	18.945	2.389179203	2.341956848	0.980234905	0.017283951	0.686419753	0.296296296	0
1	1.5T	1	2	6	0	1		0	3.432231	2.3941035	4.159836	94.428	36.154	45.011	2.097887183	2.611827184	1.244979809	0.039506173	0.590123457	0.37037037	0
1	1.5T	1	2	7	0	1		0	3.874122	3.432564	4.2662295	117.51	61.897	63.252	1.857806868	1.898476501	1.021891206	0.388888889	0.544444444	0.066666667	0
1	1.5T	1	2	8	0	1		0	3.133863	3.0627675	5.425569	94.422	54.339	75.213	1.255394679	1.737646994	1.384143985	0.187654321	0.491358025	0.320987654	0
1	1.5T	1	2	9	0	1		0	4.164498	3.427236	6.9871725	112	50.772	94.274	1.188026391	2.205940282	1.856810841	0.3	0.624444444	0.075555556	0
1	1.5T	1	2	10	1	1	1	1	3.7973655	4.492836	5.5153125	104.96	51.155	71.914	1.459521095	2.051803343	1.405805884	0.609876543	0.390123457	0	0
1	1.5T	1	2	11	1	1	1	1	4.7274345	4.6654965	5.8599675	87.18	60.135	52.386	1.664185088	1.449738089	0.871139935	0.577777778	0.397530864	0.024691358	0
1	1.5T	1	2	12	0	1		0	3.3111855	3.993669	3.548781	70.869	52.699	50.278	1.409542941	1.344788326	0.954059849	0.162222222	0.588888889	0.248888889	0
1	1.5T	1	2	13	0	1		0	2.875788	3.175821	3.151179	44.265	33.844	33.756	1.311322432	1.307912776	0.997399835	0.009876543	0.6	0.372839506	0.017283951
1	1.5T	1	2	14	1	0		0	0	5.999661	4.381947	2.726	0	12.975	0.210096339			0	0	0	1
1	1.5T	1	2	15	0	0		0	5.999661	5.999661	5.999661	0	0	0				0	0.006666667	0.133333333	0.86
1	1.5T	1	2	16	0	0		0	2.9155815	5.332329	6.534792	41.524	24.161	54.667	0.759580734	1.718637474	2.262613302	0.026666667	0.542222222	0.315555556	0.115555556
1	1.5T	1	2	17	0	1		0	3.9488805	4.767894	4.4983305	128.08	53.108	90.741	1.411489845	2.411689388	1.708612638	0.198	0.742	0.06	0
1	1.5T	1	2	18	0	1		0	3.73959	2.7447525	4.094235	149.19	46.781	87.798	1.699241441	3.189115239	1.876787585	0.393333333	0.555555556	0.051111111	0
1	1.5T	1	2	19	0	1		0	3.345318	5.3421525	5.295033	119.91	76.556	95.335	1.257775214	1.566304405	1.24529756	0.3	0.471111111	0.228888889	0
1	1.5T	1	2	20	0	1		0	3.3697935	5.147847	3.1310325	111.62	81.346	70.743	1.577823954	1.372163352	0.869655545	0.5	0.362	0.138	0
1	1.5T	1	2	21	0	1		0	3.8140155	4.5233055	3.4573725	123.28	69.208	75.37	1.635664057	1.78129696	1.08903595	0.12	0.597777778	0.282222222	0
1	1.5T	1	2	22	0	1		0	4.0294665	4.1726565	5.418243	131.07	54.997	83.447	1.570697569	2.383220903	1.517300944	0.376	0.56	0.064	0
1	1.5T	1	2	23	0	1		0	3.8732895	3.5233065	3.4260705	129.81	54.532	57.181	2.270159668	2.380437175	1.048576982	0.515555556	0.386666667	0.097777778	0
1	1.5T	1	2	24	1	1	1	1	3.519477	4.0341285	3.607056	122.28	58.763	52.155	2.344549899	2.080901247	0.887548287	0.666666667	0.295555556	0.037777778	0
1	1.5T	1	2	25	1	1	1	1	3.9292335	5.081913	4.427235	118.66	57.119	74.046	1.602517354	2.077417322	1.296346225	0.632	0.332	0.036	0
1	1.5T	1	2	26	0	1		0	3.435561	3.122208	3.930399	78.912	40.386	61.755	1.277823658	1.953944436	1.529119002	0.337777778	0.506666667	0.155555556	0
1	1.5T	1	2	27	1	0		0	5.999661	5.999661	5.999661	0	0	0				0	0	0.04	0.96
1	1.5T	1	2	28	0	0		0	5.1526755	16.2705465	3.526803	51.179	57.229	25.283	2.02424554	0.894284366	0.441786507	0	0.508641975	0.360493827	0.130864198
1	1.5T	1	2	29	1	1	0	0	7.5109815	2.950047	10.1530035	136.61	24.817	111.84	1.22147711	5.504694363	4.506588226	0.335802469	0.644444444	0.019753086	0
1	1.5T	1	2	30	1	1	1	1	4.21911	4.9725225	4.4713575	144.69	47.61	88.119	1.641984135	3.039067423	1.850850662	0.673333333	0.326666667	0	0
1	1.5T	1	2	31	1	1	1	1	3.155841	3.282714	3.854142	126.24	52.053	90.308	1.397882801	2.425220448	1.73492402	0.975308642	0.024691358	0	0
1	1.5T	1	2	32	1	1	1	1	2.5309665	2.906091	2.8559745	106.24	50.67	80.211	1.324506614	2.096704164	1.583007697	0.965432099	0.034567901	0	0
1	1.5T	1	2	33	1	1	1	1	3.014982	4.665663	2.609721	116.56	69.785	69.069	1.687587775	1.670272981	0.989739915	0.933333333	0.066666667	0	0
1	1.5T	1	2	34	0	1		0	3.303027	5.2902045	3.997332	131.22	70.516	69.238	1.895202057	1.860854274	0.981876454	0.286419753	0.545679012	0.167901235	0
1	1.5T	1	2	35	1	1	1	1	3.7793835	4.101561	4.0091535	145.83	52.124	78.76	1.851574403	2.797751516	1.511012202	0.5	0.48	0.02	0
1	1.5T	1	2	36	0	1		0	3.587742	3.611052	3.2495805	138.43	50.585	76.51	1.809305973	2.736581991	1.512503707	0.659259259	0.286419753	0.054320988	0
1	1.5T	1	2	37	1	1	1	1	3.5019945	4.434561	3.481848	128.03	47.469	74.175	1.726053252	2.697128652	1.562598749	0.669135802	0.325925926	0.004938272	0
1	1.5T	1	2	38	1	1	1	1	3.627369	3.993003	3.8506455	112.36	37.558	86.812	1.294291112	2.991639597	2.311411683	0.628888889	0.357777778	0.013333333	0
1	1.5T	1	2	39	1	1	0	0	3.4613685	4.8876075	3.7757205	71.314	35.073	65.678	1.085812601	2.03330197	1.872608559	0.817283951	0.182716049	0	0
1	1.5T	1	2	40	0	0		0	5.581413	9.997326	2.570427	31.11	26.756	5.9773	5.204691081	1.162729855	0.223400359	0.035555556	0.188888889	0.273333333	0.502222222
1	1.5T	1	2	41	0	1		0	5.483178	5.790204	10.0064835	83.457	42.372	47.647	1.751568829	1.969626168	1.124492589	0.224691358	0.72345679	0.051851852	0
1	1.5T	1	2	42	1	1	0	0	5.5399545	3.2301	4.055274	126.04	31.632	37.602	3.351949364	3.984572585	1.188732929	0.530864198	0.449382716	0.019753086	0
1	1.5T	1	2	43	1	1	1	1	4.2199425	3.564432	4.5223065	132.53	46.877	67.435	1.965299918	2.82718604	1.438551955	0.7	0.291111111	0.008888889	0
1	1.5T	1	2	44	1	1	1	1	4.129533	3.313017	3.5409555	124.23	46.163	80.56	1.542080437	2.691116262	1.745120551	0.797530864	0.190123457	0.012345679	0
1	1.5T	1	2	45	1	1	1	1	3.3494805	2.955042	3.1270365	118.37	51.407	77.577	1.525838844	2.302604704	1.50907464	0.938271605	0.032098765	0.02962963	0
1	1.5T	1	2	46	0	1		0	3.7757205	2.5199775	3.499164	128.05	48.017	64.262	1.992623946	2.666763854	1.338317679	0.868888889	0.062222222	0.068888889	0
1	1.5T	1	2	47	1	1	1	1	4.294035	3.4587045	3.4793505	135.22	44.806	70.176	1.926869585	3.017899388	1.56621881	0.908641975	0.088888889	0.002469136	0
1	1.5T	1	2	48	1	1	1	1	4.0198095	5.410251	3.5003295	133.48	59.195	81.996	1.627884287	2.254920179	1.38518456	0.988888889	0.011111111	0	0
1	1.5T	1	2	49	1	1	1	1	3.75291	2.480517	3.6238725	128.69	45.405	92.293	1.394363603	2.834269354	2.032661601	1	0	0	0
1	1.5T	1	2	50	1	1	1	1	4.038624	3.7407555	4.4650305	135.43	51.024	110.66	1.223838785	2.654241141	2.168783318	1	0	0	0
1	1.5T	1	2	51	1	1	1	1	4.634361	4.137192	4.04595	122.05	44.227	102.97	1.185296688	2.759626473	2.328215796	0.94	0.06	0	0
1	1.5T	1	2	52	1	1	1	1	5.059602	3.2156145	3.9372255	62.537	30.119	66.715	0.937375403	2.076330555	2.21504698	0.935802469	0.064197531	0	0
1	1.5T	1	2	53	0	0		0	5.5189755	6.1979625	1.3766886	31.594	23.218	4.5825	6.894489907	1.360754587	0.197368421	0.082	0.508	0.328	0.082
1	1.5T	1	2	54	1	1	0	0	6.6405195	5.8423185	2.4557085	99.383	45.758	16.441	6.044826957	2.171926221	0.359303291	0.497777778	0.497777778	0.004444444	0
1	1.5T	1	2	55	1	1	1	1	5.632029	4.757571	4.5063225	134.5	49.018	34.265	3.925288195	2.74389	0.699028928	0.464444444	0.506666667	0.028888889	0
1	1.5T	1	2	56	0	1		0	4.380615	4.128867	3.624705	135.95	66.195	59.197	2.296569083	2.053780497	0.894282045	0.168	0.756	0.076	0
1	1.5T	1	2	57	1	1	1	1	4.5985635	3.7650645	3.649014	137.71	59.23	77.264	1.78233071	2.325004221	1.304474084	0.586666667	0.366666667	0.046666667	0
1	1.5T	1	2	58	0	1		0	3.189474	3.4393905	3.5156475	108.41	58.052	71.596	1.514190737	1.867463653	1.233308069	0.904444444	0.042222222	0.053333333	0
1	1.5T	1	2	59	0	1		0	3.5552745	2.2186125	3.576753	108.72	38.274	64.387	1.688539612	2.840570622	1.682264723	0.342	0.09	0.568	0
1	1.5T	1	2	60	0	1		0	3.904425	2.9585385	3.7074555	104.52	30.433	69.745	1.49860205	3.434429731	2.29175566	0.237777778	0.237777778	0.524444444	0
1	1.5T	1	2	61	0	1		0	3.4214085	3.682647	3.8752875	84.403	45.284	62.448	1.351572508	1.8638592	1.379030121	0.428	0.318	0.254	0
1	1.5T	1	2	62	0	1		0	2.869461	5.4733545	4.6924695	79.186	62.639	76.189	1.039336387	1.264164498	1.216318907	0.44	0.451111111	0.108888889	0
1	1.5T	1	2	63	0	1		0	3.383613	3.3015285	5.9728545	92.279	45.048	109.92	0.839510553	2.048459421	2.440063932	0.38	0.504444444	0.115555556	0
1	1.5T	1	2	64	0	1		0	4.547115	3.260403	4.0397895	100.3	42.106	85.549	1.172427498	2.382083314	2.031753194	0.446	0.396	0.158	0
1	1.5T	1	2	65	0	1		0	6.006321	3.160503	4.0417875	62.364	39.785	62.202	1.002604418	1.567525449	1.563453563	0.824444444	0.108888889	0.066666667	0
1	1.5T	1	2	66	0	1		0	5.403258	6.052275	16.2705465	34.219	19.364	23.458	1.45873476	1.767145218	1.21142326	0.291111111	0.62	0.088888889	0
1	1.5T	1	2	67	1	1	0	0	9.0404505	8.5342905	4.174488	129.56	52.352	36.339	3.565315501	2.474786064	0.694128209	0.533333333	0.44691358	0.019753086	0
1	1.5T	1	2	68	0	1		0	6.067593	5.406588	5.550111	123.19	48.588	60.413	2.039130651	2.535399687	1.243372849	0.404938272	0.50617284	0.088888889	0
1	1.5T	1	2	69	0	1		0	4.4979975	4.3544745	3.938391	122.13	58.979	60.923	2.004661622	2.070737042	1.032960884	0.302222222	0.595555556	0.102222222	0
1	1.5T	1	2	70	1	1	1	1	3.8772855	3.5312985	4.074255	120.41	68.288	68.809	1.749916435	1.763267338	1.007629452	0.466666667	0.533333333	0	0
1	1.5T	1	2	71	1	1	1	1	3.9818475	4.5479475	4.415247	111.3	67.716	79.749	1.395628785	1.643629275	1.177698033	0.716049383	0.283950617	0	0
1	1.5T	1	2	72	0	1		0	2.8596375	4.208121	3.5622675	102.8	55.436	71.872	1.43032057	1.854390649	1.296486038	0.8	0.128888889	0.071111111	0
1	1.5T	1	2	73	0	1		0	2.537793	4.134861	3.693636	93.468	38.911	62.685	1.49107442	2.402097093	1.610984041	0.437037037	0.197530864	0.365432099	0
1	1.5T	1	2	74	0	1		0	3.202461	4.215114	4.5635985	89.611	37.527	56.79	1.577936256	2.387907373	1.513310417	0.273333333	0.224444444	0.502222222	0
1	1.5T	1	2	75	0	1		0	2.956707	4.8299985	4.8369915	80.735	43.753	65.659	1.229610564	1.845244897	1.500674239	0.143209877	0.125925926	0.730864198	0
1	1.5T	1	2	76	0	1		0	2.636028	3.1533435	5.0730885	72.401	33.88	77.065	0.93947966	2.136983471	2.274645809	0.232098765	0.158024691	0.609876543	0
1	1.5T	1	2	77	0	1		0	3.642021	3.779883	5.3831115	72.588	46.133	82.719	0.877525115	1.573450675	1.793054863	0.571111111	0.126666667	0.302222222	0
1	1.5T	1	2	78	0	1		0	5.71761	3.224106	5.4097515	52.168	40.165	60.725	0.859086044	1.298842276	1.51188846	0.639506173	0.239506173	0.120987654	0
1	1.5T	1	2	79	0	1		0	6.0894045	3.632364	3.449214	37.884	25.141	15.276	2.479968578	1.506861302	0.607613062	0.004444444	0.82	0.175555556	0
1	1.5T	1	2	80	0	1		0	7.797528	7.012314	6.0707565	108.95	39.298	38.562	2.825320263	2.77240572	0.981271312	0.162962963	0.72345679	0.113580247	0
1	1.5T	1	2	81	0	1		0	5.7247695	4.0261365	6.3934335	111.96	43.82	54.869	2.040496455	2.554997718	1.252145139	0.066666667	0.785185185	0.148148148	0
1	1.5T	1	2	82	0	1		0	4.5769185	4.8483135	4.5223065	122.65	56.081	60.423	2.029856181	2.18701521	1.077423726	0.017777778	0.822222222	0.16	0
1	1.5T	1	2	83	0	1		0	4.484178	4.3618005	5.189805	121.28	68.837	77.624	1.56240338	1.761843195	1.127649375	0	0.795061728	0.204938272	0
1	1.5T	1	2	84	0	1		0	5.016978	4.5499455	4.5063225	131.43	68.799	73.421	1.790087305	1.910347534	1.067181209	0.195061728	0.728395062	0.07654321	0
1	1.5T	1	2	85	1	1	1	1	3.443886	4.399263	3.7374255	129.87	61.244	66.541	1.951729009	2.120534256	1.086490105	0.746666667	0.253333333	0	0
1	1.5T	1	2	86	1	1	0	0	3.6808155	4.554108	4.241421	119.12	48.25	76.325	1.560694399	2.46880829	1.581865285	0.641975309	0.308641975	0.049382716	0
1	1.5T	1	2	87	0	1		0	3.0351285	1.8909405	3.621375	94.726	26.83	64.221	1.475000389	3.530600075	2.393626537	0.604444444	0.231111111	0.164444444	0
1	1.5T	1	2	88	0	1		0	2.694636	4.1483475	3.4856775	89.927	31.164	62.161	1.446678786	2.885605185	1.994641253	0.367901235	0.202469136	0.42962963	0
1	1.5T	1	2	89	0	1		0	3.2848785	2.8706265	3.934395	96.266	30.061	76.678	1.255457889	3.202355211	2.550746815	0.4	0.138271605	0.461728395	0
1	1.5T	1	2	90	0	1		0	4.238424	6.01398	5.053608	81.545	46.273	85.444	0.954367773	1.762258769	1.846519569	0.666666667	0.148888889	0.184444444	0
1	1.5T	1	2	91	0	1		0	4.0720905	3.0327975	4.519143	36.159	26.658	52.11	0.693897524	1.356403331	1.954760297	0.592592593	0.237037037	0.17037037	0
1	1.5T	1	2	92	1	1	0	0	6.2102835	3.9651975	3.9851775	54.227	28.623	19.036	2.84865518	1.894525382	0.665059567	0.3	0.656	0.04	0.004
1	1.5T	1	2	93	1	1	0	0	7.1753175	6.1466805	5.360967	110.79	48.082	30.095	3.681342416	2.304188678	0.625909904	0.517777778	0.468888889	0.013333333	0
1	1.5T	1	2	94	0	1		0	5.677317	3.6621675	6.24708	107.74	49.07	48.919	2.202416239	2.195638883	0.996922763	0.217777778	0.682222222	0.1	0
1	1.5T	1	2	95	0	1		0	4.8719565	6.054273	4.8456495	114.66	67.89	63.363	1.80957341	1.688908529	0.933318604	0.458	0.474	0.068	0
1	1.5T	1	2	96	1	1	1	1	5.294034	5.4167445	4.831497	126.51	63.396	72.916	1.735010149	1.99555177	1.150167203	0.668888889	0.331111111	0	0
1	1.5T	1	2	97	1	1	1	1	4.844151	3.581082	3.663666	137.37	49.188	66.779	2.057083814	2.79275433	1.357627877	0.775555556	0.224444444	0	0
1	1.5T	1	2	98	0	1		0	3.8273355	4.1836455	3.5199765	124.78	49.413	66.011	1.890291012	2.525246393	1.335903507	0.712	0.136	0.152	0
1	1.5T	1	2	99	0	1		0	3.9898395	5.472189	3.9612015	110.95	59.614	72.253	1.535576377	1.861140001	1.212013956	0.36	0.284444444	0.355555556	0
1	1.5T	1	2	100	0	1		0	3.4447185	4.578417	3.8729565	93.882	57.017	57.795	1.624396574	1.646561552	1.013645053	0.188	0.364	0.448	0
1	1.5T	1	2	101	0	1		0	3.3771195	5.8376565	3.2216085	87.509	40.973	51.77	1.690341897	2.135772338	1.263514998	0.113333333	0.506666667	0.38	0
1	1.5T	1	2	102	0	1		0	4.621374	3.6814815	4.6418535	103.2	26.127	74.274	1.389449875	3.949936847	2.842806292	0.186666667	0.542222222	0.271111111	0
1	1.5T	1	2	103	0	1		0	3.761235	6.27039	5.7044565	80.975	45.605	86.85	0.932354634	1.775572854	1.904396448	0.458	0.242	0.3	0
1	1.5T	1	2	104	0	1		0	4.888107	6.993666	10.2302595	46.16	47.497	66.158	0.697723631	0.971850854	1.392887972	0.88	0.066666667	0.053333333	0
1	1.5T	1	2	105	0	1		0	5.6172105	9.761562	16.2705465	47.998	44.235	56.593	0.848126093	1.085068385	1.279371538	0.235555556	0.633333333	0.131111111	0
1	1.5T	1	2	106	0	1		0	7.8396525	6.955704	16.2705465	123.68	61.13	88.405	1.399015893	2.023229184	1.446180272	0.395061728	0.488888889	0.116049383	0
1	1.5T	1	2	107	0	1		0	5.4493785	4.2369255	6.6035565	102.72	50.793	77.413	1.326908917	2.022325911	1.524087965	0.182716049	0.683950617	0.133333333	0
1	1.5T	1	2	108	0	1		0	5.718609	7.2032895	5.0454495	115.62	73.008	80.533	1.43568475	1.583662064	1.103070896	0.513333333	0.415555556	0.071111111	0
1	1.5T	1	2	109	1	1	1	1	4.952376	5.005656	4.47219	130.94	62.098	78.326	1.671730971	2.108602531	1.261328867	0.987654321	0.012345679	0	0
1	1.5T	1	2	110	0	1		0	4.5019935	3.6908055	4.0081545	126.88	45.581	86.773	1.462205986	2.78361598	1.903709879	0.787654321	0.098765432	0.113580247	0
1	1.5T	1	2	111	0	1		0	4.2059565	3.185145	4.5083205	120.99	43.785	89.547	1.351134041	2.763275094	2.045152449	0.533333333	0.162222222	0.304444444	0
1	1.5T	1	2	112	0	1		0	4.5899055	4.972023	3.534129	127.17	62.623	69.732	1.823696438	2.030723536	1.113520591	0.696296296	0.244444444	0.059259259	0
1	1.5T	1	2	113	1	1	1	1	4.2768855	2.844486	3.3038595	119.1	58.866	70.723	1.684034897	2.023239221	1.201423572	0.884444444	0.115555556	0	0
1	1.5T	1	2	114	1	1	0	0	4.1713245	3.125205	3.618711	109.77	44.555	80.133	1.369847628	2.463696555	1.798518685	0.928395062	0.071604938	0	0
1	1.5T	1	2	115	1	1	0	0	4.8240045	3.9648645	4.6295325	111.44	33.663	84.303	1.32189839	3.310459555	2.504322253	0.962962963	0.037037037	0	0
1	1.5T	1	2	116	1	1	1	1	5.1436845	5.8516425	6.5602665	95.507	56.165	94.731	1.008191616	1.700471824	1.68665539	0.975555556	0.024444444	0	0
1	1.5T	1	2	117	1	1	1	1	4.1959665	4.656672	6.473187	54.475	47.284	63.541	0.85732047	1.152081042	1.34381609	0.985185185	0.014814815	0	0
1	1.5T	1	2	118	0	1		0	3.6788175	11.536785	5.999661	25.74	23.199	0		1.109530583	0	0.284	0.542	0.166	0.008
1	1.5T	1	2	119	1	1	1	1	9.619704	9.021636	5.7500775	125.01	83.306	41.846	2.987382307	1.500612201	0.50231676	0.513333333	0.471111111	0.015555556	0
1	1.5T	1	2	120	1	1	1	1	6.518142	5.068593	7.2152775	132.83	54.148	83.83	1.584516283	2.453091527	1.54816429	0.413333333	0.573333333	0.013333333	0
1	1.5T	1	2	121	1	1	1	1	5.704956	6.2625645	6.0284655	124.34	57.909	99.923	1.244358156	2.147161926	1.725517622	0.812	0.188	0	0
1	1.5T	1	2	122	1	1	1	1	5.2281	5.138523	4.106556	137.88	50.448	93.288	1.478003602	2.733111323	1.849191246	1	0	0	0
1	1.5T	1	2	123	1	1	1	1	5.0404545	4.1253705	4.2002955	123.57	51.984	82.683	1.494503102	2.377077562	1.590547091	0.993333333	0.006666667	0	0
1	1.5T	1	2	124	0	1		0	4.1203755	4.248414	4.9452165	118.16	51.731	85.643	1.379680768	2.28412364	1.655545031	0.794	0.112	0.094	0
1	1.5T	1	2	125	1	1	1	1	4.3551405	4.311351	3.778884	133.52	50.817	79.612	1.6771341	2.627467186	1.566641085	0.8	0.193333333	0.006666667	0
1	1.5T	1	2	126	1	1	1	1	4.5359595	3.1163805	3.8556405	131.26	52.952	88.125	1.489475177	2.478848769	1.664243088	0.904	0.096	0	0
1	1.5T	1	2	127	1	1	1	1	4.7610675	3.7763865	3.339324	129.85	52.882	91.619	1.417282441	2.455466889	1.732517681	0.862222222	0.137777778	0	0
1	1.5T	1	2	128	1	1	1	1	4.938723	4.4626995	3.9598695	125.5	47.282	80.683	1.555470173	2.654287044	1.706421048	0.857777778	0.142222222	0	0
1	1.5T	1	2	129	1	1	1	1	4.6415205	5.08158	5.7277665	104.98	45.727	81.045	1.295329755	2.295798981	1.772366436	0.816	0.184	0	0
1	1.5T	1	2	130	1	1	0	0	5.054607	4.533462	5.6435175	66.796	41.462	66.864	0.99898301	1.611017317	1.612657373	0.802222222	0.197777778	0	0
1	1.5T	1	2	131	0	0		0	3.647682	0.99928305	16.2705465	30.965	6.5748	15.779	1.962418404	4.709648963	2.39992091	0.02	0.464444444	0.333333333	0.182222222
1	1.5T	1	2	132	0	1		0	7.8912675	6.421572	7.672653	114.03	70.35	56.284	2.02597541	1.620895522	0.800056859	0.145679012	0.72345679	0.130864198	0
1	1.5T	1	2	133	1	1	0	0	7.637022	6.0934005	8.1070515	160.08	58.938	68.579	2.334242261	2.716074519	1.163578676	0.518518519	0.481481481	0	0
1	1.5T	1	2	134	1	1	1	1	5.0584365	4.865463	4.919742	116.28	38.386	75.242	1.545413466	3.029229407	1.960141718	0.873333333	0.126666667	0	0
1	1.5T	1	2	135	1	1	0	0	4.75857	3.5905725	4.617711	115.04	32.926	94.841	1.21297751	3.493895402	2.88042884	0.854320988	0.145679012	0	0
1	1.5T	1	2	136	1	1	0	0	4.4986635	3.7650645	3.4676955	119.29	45.126	66.242	1.800821231	2.643487125	1.467934229	0.834567901	0.15308642	0.012345679	0
1	1.5T	1	2	137	0	1		0	4.066929	3.6888075	3.767229	114.28	43.472	59.879	1.908515506	2.62881855	1.377415348	0.5	0.428888889	0.071111111	0
1	1.5T	1	2	138	0	1		0	4.4537085	4.7614005	4.5802485	134.56	47.435	78.517	1.713768993	2.836723938	1.655254559	0.503703704	0.439506173	0.056790123	0
1	1.5T	1	2	139	0	1		0	4.1583375	3.105558	5.0451165	132.6	51.314	85.035	1.559357911	2.584090112	1.657150095	0.571111111	0.366666667	0.062222222	0
1	1.5T	1	2	140	1	1	1	1	4.4613675	3.8146815	3.1989645	137.88	56.087	70.804	1.947347607	2.458323676	1.262395921	0.718518519	0.271604938	0.009876543	0
1	1.5T	1	2	141	1	1	1	1	3.8459835	4.041954	3.986676	129.89	56.779	63.483	2.046059575	2.287641558	1.118071822	0.750617284	0.241975309	0.007407407	0
1	1.5T	1	2	142	1	1	1	1	3.6741555	4.3644645	3.620709	112.37	43.952	53.604	2.096298784	2.556652712	1.219603203	0.464444444	0.5	0.035555556	0
1	1.5T	1	2	143	1	1	0	0	3.8356605	7.3797795	4.20579	67.427	45.855	43.263	1.558537318	1.470439429	0.943473994	0.669135802	0.30617284	0.024691358	0
1	1.5T	1	2	144	0	0		0	1.32951915	5.999661	5.999661	11.862	0	0				0	0.157777778	0.231111111	0.611111111
1	1.5T	1	2	145	0	1		0	5.558769	4.491504	5.205456	73.86	37.109	33.835	2.182946653	1.990352745	0.911773424	0.133333333	0.698765432	0.167901235	0
1	1.5T	1	2	146	1	1	1	1	6.112215	3.70962	9.231426	136.35	48.164	79.275	1.719962157	2.830952579	1.645938876	0.464197531	0.535802469	0	0
1	1.5T	1	2	147	1	1	1	1	5.61771	5.46453	5.0241375	132.11	46.369	72.534	1.821352745	2.849101771	1.564277858	0.297777778	0.684444444	0.017777778	0
1	1.5T	1	2	148	1	1	1	1	5.21145	4.826835	5.365629	130.88	48.373	74.864	1.748236803	2.705641577	1.547640213	0.656790123	0.343209877	0	0
1	1.5T	1	2	149	0	1		0	4.739589	3.6861435	4.34232	146.53	44.089	72.842	2.011614179	3.323504729	1.652158135	0.422222222	0.513580247	0.064197531	0
1	1.5T	1	2	150	0	1		0	4.0211415	5.027967	3.853476	133.4	49.822	74.124	1.799687011	2.677532014	1.487776484	0.206666667	0.673333333	0.12	0
1	1.5T	1	2	151	1	1	1	1	4.5675945	4.078251	4.8110175	144.27	53.63	84.407	1.70921843	2.690098825	1.573876562	0.582716049	0.392592593	0.024691358	0
1	1.5T	1	2	152	1	1	0	0	5.068593	3.3331635	5.1403545	149.67	52.357	89.419	1.673805343	2.858643543	1.707870963	0.635555556	0.337777778	0.026666667	0
1	1.5T	1	2	153	1	1	1	1	4.156173	4.119876	5.357304	127.69	50.579	80.473	1.58674338	2.524565531	1.591035805	0.738271605	0.261728395	0	0
1	1.5T	1	2	154	1	1	1	1	4.0970655	4.7550735	4.477851	118.46	55.264	60.775	1.949156726	2.143529241	1.099721338	0.535802469	0.434567901	0.02962963	0
1	1.5T	1	2	155	0	1		0	4.275387	4.6305315	5.462865	95.472	44.187	56.202	1.698729583	2.160635481	1.271912553	0.117777778	0.68	0.202222222	0
1	1.5T	1	2	156	0	1		0	5.3717895	7.366293	4.5283005	45.082	32.48	27.953	1.612778593	1.387992611	0.860621921	0.039506173	0.701234568	0.259259259	0
1	1.5T	1	2	157	1	0		0	9.469188	5.999661	5.999661	34.699	0	0				0	0	0.004	0.996
1	1.5T	1	2	158	0	0		0	5.999661	1.41253605	1.937394	0	8.8722	6.6298	0	0	0.747255472	0	0.144444444	0.266666667	0.588888889
1	1.5T	1	2	159	0	0		0	5.0114835	2.75391	6.7027905	71.208	27.851	40.988	1.737288963	2.556748411	1.471688629	0.062222222	0.522222222	0.311111111	0.104444444
1	1.5T	1	2	160	0	1		0	6.742917	5.8849425	5.671323	105.43	36.93	46.276	2.278286801	2.854860547	1.253073382	0.108	0.786	0.106	0
1	1.5T	1	2	161	0	1		0	6.9731865	5.0867415	5.4643635	119.48	46.78	50.145	2.382690198	2.554082941	1.07193245	0.262222222	0.635555556	0.102222222	0
1	1.5T	1	2	162	0	1		0	5.40126	4.5386235	5.183811	129.49	37.868	71.408	1.813382254	3.419509876	1.88570825	0.362222222	0.48	0.157777778	0
1	1.5T	1	2	163	0	1		0	4.6461825	5.2229385	4.392936	124.49	46.754	76.36	1.630303824	2.662659879	1.633229242	0.146	0.768	0.086	0
1	1.5T	1	2	164	0	1		0	5.0551065	4.7087865	4.6751535	120.01	51.947	70.794	1.695200158	2.310239282	1.362812097	0.191111111	0.635555556	0.173333333	0
1	1.5T	1	2	165	1	1	1	1	5.56443	3.7797165	4.890771	106.14	31.953	60.598	1.751542955	3.321753826	1.896472945	0.354	0.63	0.016	0
1	1.5T	1	2	166	0	1		0	4.694301	3.457206	5.1939675	72.961	28.307	45.315	1.610084961	2.577489667	1.600840781	0.133333333	0.706666667	0.16	0
1	1.5T	1	2	167	0	1		0	5.1789825	8.027298	3.30669	63.699	27.929	24.852	2.563133752	2.28074761	0.889827778	0.088888889	0.411111111	0.453333333	0.046666667
1	1.5T	1	2	168	0	0		0	5.336325	1.0612044	1.744254	45.032	1.4776	9.7287	4.628778768	30.47644829	6.584122902	0.014	0.276	0.42	0.29
1	1.5T	1	2	169	0	0		0	2.4134175	2.185146	0.61606665	10.653	9.9165	2.8086	3.79299295	1.074270156	0.283224928	0	0.02	0.242222222	0.737777778
1	1.5T	1	3	1	1	0		0	0	5.999661	5.999661	5.7887	0	0				0	0	0	1
1	1.5T	1	3	2	1	0		0	5.999661	5.999661	5.999661	0	0	0				0	0	0	1
1	1.5T	1	3	3	0	0		0	5.999661	5.999661	0.3499497	0	0	4.6016	0			0	0	0.09382716	0.90617284
1	1.5T	1	3	4	0	0		0	2.429901	3.8656305	2.9532105	24.078	28.475	17.879	1.346719615	0.845583845	0.627884109	0.008888889	0.384444444	0.351111111	0.255555556
1	1.5T	1	3	5	0	1		0	2.3628015	4.2249375	4.5566055	43.547	64.762	53.317	0.816756382	0.672415923	0.823275995	0.017283951	0.686419753	0.296296296	0
1	1.5T	1	3	6	0	1		0	3.145518	3.717612	4.5026595	87.639	60.033	71.085	1.232876134	1.459847084	1.184098746	0.039506173	0.590123457	0.37037037	0
1	1.5T	1	3	7	0	1		0	3.923073	3.453543	4.579083	116.15	61.201	78.777	1.474415121	1.897844806	1.28718485	0.388888889	0.544444444	0.066666667	0
1	1.5T	1	3	8	0	1		0	4.0640985	3.086577	3.535461	111.02	45.242	63.562	1.746641075	2.453914504	1.404933469	0.187654321	0.491358025	0.320987654	0
1	1.5T	1	3	9	0	1		0	4.2878745	2.3741235	3.9029265	112.68	36.843	62.905	1.791272554	3.058382868	1.707379964	0.3	0.624444444	0.075555556	0
1	1.5T	1	3	10	1	1	1	1	4.401927	4.5476145	3.781215	111.68	50.617	62.288	1.792961726	2.206373353	1.230574708	0.609876543	0.390123457	0	0
1	1.5T	1	3	11	1	1	1	1	3.433896	4.2342615	3.752244	92.087	52.619	47.242	1.949261251	1.750071267	0.897812577	0.577777778	0.397530864	0.024691358	0
1	1.5T	1	3	12	0	1		0	3.235095	3.528468	3.628701	81.324	47.78	38.515	2.11148903	1.702051067	0.806090414	0.162222222	0.588888889	0.248888889	0
1	1.5T	1	3	13	0	1		0	2.8633005	1.821177	3.015315	40.512	13.552	28.357	1.428641958	2.989374262	2.092458678	0.009876543	0.6	0.372839506	0.017283951
1	1.5T	1	3	14	1	0		0	16.2705465	5.999661	5.999661	32.199	0	0				0	0	0	1
1	1.5T	1	3	15	0	0		0	5.999661	5.999661	5.999661	0	0	0				0	0.006666667	0.133333333	0.86
1	1.5T	1	3	16	0	0		0	2.661336	3.159837	4.5136485	33.61	28.45	42.682	0.787451385	1.181370826	1.500246046	0.026666667	0.542222222	0.315555556	0.115555556
1	1.5T	1	3	17	0	1		0	4.16583	4.883445	4.558437	115.77	57.979	68.994	1.677971998	1.996757447	1.18998258	0.198	0.742	0.06	0
1	1.5T	1	3	18	0	1		0	3.1803165	4.130199	3.511818	122.6	80.358	73.265	1.673377465	1.525672615	0.911732497	0.393333333	0.555555556	0.051111111	0
1	1.5T	1	3	19	0	1		0	3.037626	3.659004	3.42657	119.33	78.907	85.029	1.403403545	1.512286616	1.077585005	0.3	0.471111111	0.228888889	0
1	1.5T	1	3	20	0	1		0	3.648681	3.151179	3.443553	122.13	62.464	77.794	1.569915418	1.955206199	1.245421363	0.5	0.362	0.138	0
1	1.5T	1	3	21	0	1		0	4.1050575	3.1090545	3.94605	122.08	50.588	69.634	1.753166557	2.413220527	1.376492449	0.12	0.597777778	0.282222222	0
1	1.5T	1	3	22	0	1		0	4.244751	3.4976655	3.5855775	127.98	45.147	66.168	1.934167573	2.83473985	1.465612333	0.376	0.56	0.064	0
1	1.5T	1	3	23	0	1		0	4.054608	3.164499	3.449547	136.03	57.12	66.863	2.03445852	2.381477591	1.170570728	0.515555556	0.386666667	0.097777778	0
1	1.5T	1	3	24	1	1	1	1	4.216113	4.8366585	3.9761865	144.36	69.996	74.76	1.930979133	2.062403566	1.068061032	0.666666667	0.295555556	0.037777778	0
1	1.5T	1	3	25	1	1	1	1	3.6255375	4.747248	3.8133495	117.15	62.512	76.635	1.528674887	1.874040184	1.225924622	0.632	0.332	0.036	0
1	1.5T	1	3	26	0	1		0	3.7434195	4.207122	3.474855	65.667	40.585	57.212	1.147783682	1.618011581	1.409683381	0.337777778	0.506666667	0.155555556	0
1	1.5T	1	3	27	1	0		0	16.2705465	5.999661	5.999661	26.77	0	0				0	0	0.04	0.96
1	1.5T	1	3	28	0	0		0	4.3501455	4.6212075	4.571424	41.71	16.031	23.745	1.756580333	2.601833947	1.481192689	0	0.508641975	0.360493827	0.130864198
1	1.5T	1	3	29	1	1	0	0	5.610384	8.1589995	4.723272	121.55	63.847	45.03	2.69931157	1.90376995	0.70527981	0.335802469	0.644444444	0.019753086	0
1	1.5T	1	3	30	1	1	1	1	4.349313	3.9562065	2.813517	124.42	50.441	50.974	2.440852199	2.466644198	1.010566801	0.673333333	0.326666667	0	0
1	1.5T	1	3	31	1	1	1	1	3.4010955	3.676653	2.857473	99.812	53.333	63.688	1.567202613	1.871486697	1.194157463	0.975308642	0.024691358	0	0
1	1.5T	1	3	32	1	1	1	1	3.096234	2.491839	3.0607695	106.86	49.129	80.74	1.323507555	2.175090069	1.643428525	0.965432099	0.034567901	0	0
1	1.5T	1	3	33	1	1	1	1	3.802527	2.7760545	3.144186	130.08	49.885	85.126	1.528087776	2.607597474	1.706444823	0.933333333	0.066666667	0	0
1	1.5T	1	3	34	0	1		0	3.686976	3.174822	3.7963665	127.96	52.57	79.734	1.60483608	2.434087883	1.516720563	0.286419753	0.545679012	0.167901235	0
1	1.5T	1	3	35	1	1	1	1	3.9475485	2.597067	3.343986	137.69	46.185	72.706	1.893791434	2.981270975	1.574234059	0.5	0.48	0.02	0
1	1.5T	1	3	36	0	1		0	3.884778	2.6102205	3.154176	151.39	45.174	77.826	1.94523681	3.351264001	1.722805153	0.659259259	0.286419753	0.054320988	0
1	1.5T	1	3	37	1	1	1	1	3.325671	2.789874	3.592737	135.29	46.609	81.744	1.655045019	2.902658285	1.753824369	0.669135802	0.325925926	0.004938272	0
1	1.5T	1	3	38	1	1	1	1	3.434229	4.1173785	4.194468	107.02	49.87	84.719	1.26323493	2.145979547	1.698796872	0.628888889	0.357777778	0.013333333	0
1	1.5T	1	3	39	1	1	1	1	3.7281015	4.1646645	3.6831465	67.49	39.399	61.06	1.105306256	1.712987639	1.549785528	0.817283951	0.182716049	0	0
1	1.5T	1	3	40	0	0		0	3.48984	6.272388	4.1067225	17.713	10.536	14.639	1.209987021	1.681188307	1.389426727	0.035555556	0.188888889	0.273333333	0.502222222
1	1.5T	1	3	41	0	1		0	5.543784	3.9042585	3.879117	78.414	31.116	42.004	1.866822207	2.520053992	1.349916442	0.224691358	0.72345679	0.051851852	0
1	1.5T	1	3	42	1	1	0	0	5.233095	4.688307	5.069592	122.8	34.771	33.721	3.641647638	3.531678698	0.969802422	0.530864198	0.449382716	0.019753086	0
1	1.5T	1	3	43	1	1	1	1	4.359636	4.2748875	3.8250045	120.06	55.509	49.509	2.425013634	2.162892504	0.89190942	0.7	0.291111111	0.008888889	0
1	1.5T	1	3	44	1	1	1	1	4.268727	2.305692	3.2712255	116.17	46.276	68.854	1.687193191	2.510372547	1.487898695	0.797530864	0.190123457	0.012345679	0
1	1.5T	1	3	45	1	1	1	1	3.015648	3.050946	2.943054	109.41	45.077	76.152	1.4367318	2.427180158	1.689375957	0.938271605	0.032098765	0.02962963	0
1	1.5T	1	3	46	0	1		0	3.2632335	3.310353	3.1200435	119.67	45.051	80.218	1.491809818	2.656322834	1.780604204	0.868888889	0.062222222	0.068888889	0
1	1.5T	1	3	47	1	1	1	1	3.0954015	3.580416	3.6541755	118.02	49.138	77.018	1.532369057	2.401807155	1.56738166	0.908641975	0.088888889	0.002469136	0
1	1.5T	1	3	48	1	1	1	1	3.992337	3.204126	3.8053575	135.27	48.021	84.897	1.593342521	2.816892609	1.767914038	0.988888889	0.011111111	0	0
1	1.5T	1	3	49	1	1	1	1	4.550112	2.7957015	3.948048	147.67	43.18	100.05	1.475962019	3.41987031	2.317044928	1	0	0	0
1	1.5T	1	3	50	1	1	0	0	3.803526	3.3331635	3.4870095	131.14	37.145	92.657	1.415327498	3.530488626	2.494467627	1	0	0	0
1	1.5T	1	3	51	1	1	0	0	3.693636	7.956369	4.266063	105.16	54.266	84.652	1.242262439	1.937861644	1.559945454	0.94	0.06	0	0
1	1.5T	1	3	52	1	1	1	1	4.469859	5.235759	5.632695	68.59	46.007	68.938	0.994951986	1.490860087	1.498424153	0.935802469	0.064197531	0	0
1	1.5T	1	3	53	0	0		0	3.731598	6.061599	7.1510085	23.589	21.182	20.743	1.137202912	1.113634218	0.979274856	0.082	0.508	0.328	0.082
1	1.5T	1	3	54	1	1	0	0	5.430897	7.3591335	5.997996	77.874	36.26	43.474	1.791277545	2.147655819	1.198952013	0.497777778	0.497777778	0.004444444	0
1	1.5T	1	3	55	1	1	0	0	4.8682935	4.2189435	4.962366	112.32	40.578	47.629	2.358227131	2.768002366	1.173764109	0.464444444	0.506666667	0.028888889	0
1	1.5T	1	3	56	0	1		0	5.052276	4.141188	4.847481	126.78	54.819	61.848	2.049864183	2.3127018	1.128221967	0.168	0.756	0.076	0
1	1.5T	1	3	57	1	1	1	1	4.499163	3.4224075	3.6082215	132.22	56.286	81.688	1.618597591	2.34907437	1.451302278	0.586666667	0.366666667	0.046666667	0
1	1.5T	1	3	58	0	1		0	3.577419	4.050279	3.3128505	118.4	55.517	71.323	1.660053559	2.13268008	1.284705586	0.904444444	0.042222222	0.053333333	0
1	1.5T	1	3	59	0	1		0	2.9282355	3.630699	2.6834805	102.05	47.522	59.891	1.703928804	2.147426455	1.26027945	0.342	0.09	0.568	0
1	1.5T	1	3	60	0	1		0	2.0880765	2.4567075	3.363966	74.713	36.62	56.836	1.314536561	2.040223921	1.552048061	0.237777778	0.237777778	0.524444444	0
1	1.5T	1	3	61	0	1		0	2.6615025	2.708622	3.646017	72.079	37.082	63.482	1.135424215	1.943773259	1.71193571	0.428	0.318	0.254	0
1	1.5T	1	3	62	0	1		0	2.928735	3.618378	4.579083	77.385	41.499	88.552	0.873893306	1.864743729	2.13383455	0.44	0.451111111	0.108888889	0
1	1.5T	1	3	63	0	1		0	4.25241	4.043952	4.5376245	99.438	42.082	105.32	0.944151158	2.362958034	2.50273276	0.38	0.504444444	0.115555556	0
1	1.5T	1	3	64	0	1		0	3.854475	5.662998	4.25907	94.198	47.743	95.858	0.982682718	1.973022223	2.007791718	0.446	0.396	0.158	0
1	1.5T	1	3	65	0	1		0	4.3021935	5.3538075	4.5296325	61.134	45.686	75.2	0.812952128	1.338134221	1.646018474	0.824444444	0.108888889	0.066666667	0
1	1.5T	1	3	66	0	1		0	6.116211	11.4670215	16.2705465	52.058	39.567	44.37	1.173270228	1.31569237	1.121389036	0.291111111	0.62	0.088888889	0
1	1.5T	1	3	67	1	1	1	1	6.944715	3.957039	6.125868	96.994	34.127	49.504	1.959316419	2.842148446	1.450581651	0.533333333	0.44691358	0.019753086	0
1	1.5T	1	3	68	0	1		0	4.659669	6.841152	4.51215	108.41	61.792	46.018	2.355817289	1.754434231	0.744724236	0.404938272	0.50617284	0.088888889	0
1	1.5T	1	3	69	0	1		0	4.7640645	4.651344	5.2662285	116.81	57.47	54.447	2.145389094	2.032538716	0.947398643	0.302222222	0.595555556	0.102222222	0
1	1.5T	1	3	70	1	1	1	1	4.184145	4.003326	3.7657305	110.04	62.359	73.177	1.503751179	1.764620985	1.173479369	0.466666667	0.533333333	0	0
1	1.5T	1	3	71	1	1	1	1	4.516479	4.0514445	5.107221	125.53	56.161	67.377	1.863098684	2.235180997	1.199711544	0.716049383	0.283950617	0	0
1	1.5T	1	3	72	0	1		0	3.411918	2.6585055	3.6634995	118.58	47.592	62.407	1.90010736	2.491595226	1.311291814	0.8	0.128888889	0.071111111	0
1	1.5T	1	3	73	0	1		0	2.3741235	3.233097	4.0204755	87.768	42.047	62.056	1.414335439	2.08737841	1.475872238	0.437037037	0.197530864	0.365432099	0
1	1.5T	1	3	74	0	1		0	2.9505465	4.3491465	3.9315645	81.659	42.468	56.726	1.4395339	1.922836018	1.335735142	0.273333333	0.224444444	0.502222222	0
1	1.5T	1	3	75	0	1		0	2.921409	3.796866	4.373955	83.523	40.681	68.223	1.224264544	2.053120621	1.677023672	0.143209877	0.125925926	0.730864198	0
1	1.5T	1	3	76	0	1		0	4.12587	3.7657305	4.792869	97.812	42.05	90.341	1.082697778	2.32608799	2.148418549	0.232098765	0.158024691	0.609876543	0
1	1.5T	1	3	77	0	1		0	5.792535	4.0317975	4.7550735	91.914	59.385	94.675	0.970837074	1.547764587	1.594257809	0.571111111	0.126666667	0.302222222	0
1	1.5T	1	3	78	0	1		0	3.524472	4.607721	5.588739	43.336	52.011	81.238	0.53344494	0.83320836	1.561938821	0.639506173	0.239506173	0.120987654	0
1	1.5T	1	3	79	0	1		0	4.84515	5.518809	7.877781	58.062	21.739	37.686	1.540678236	2.670868025	1.733566401	0.004444444	0.82	0.175555556	0
1	1.5T	1	3	80	0	1		0	6.2006265	3.652677	16.2705465	96.392	31.679	81.829	1.177968691	3.042772815	2.583067647	0.162962963	0.72345679	0.113580247	0
1	1.5T	1	3	81	0	1		0	5.0074875	4.770225	4.8493125	113	55.371	39.219	2.881256534	2.040779469	0.708294956	0.066666667	0.785185185	0.148148148	0
1	1.5T	1	3	82	0	1		0	4.5546075	7.789869	3.8026935	120.17	89.804	50.134	2.396976104	1.338136386	0.558260211	0.017777778	0.822222222	0.16	0
1	1.5T	1	3	83	0	1		0	4.434894	4.0021605	4.3118505	109.75	81.414	78.321	1.401284458	1.348048247	0.962008991	0	0.795061728	0.204938272	0
1	1.5T	1	3	84	0	1		0	4.622706	4.0710915	6.45354	130.14	60.489	76.751	1.695613086	2.151465556	1.268842269	0.195061728	0.728395062	0.07654321	0
1	1.5T	1	3	85	1	1	1	1	4.2745545	5.0394555	5.060601	141.22	51.955	70.357	2.007191893	2.718121451	1.354191127	0.746666667	0.253333333	0	0
1	1.5T	1	3	86	1	1	0	0	3.2352615	4.493502	4.2402555	110.62	46.575	57.071	1.938287396	2.375093935	1.225356951	0.641975309	0.308641975	0.049382716	0
1	1.5T	1	3	87	0	1		0	3.5516115	4.870791	3.630033	106.56	43.846	50.797	2.097761679	2.430324317	1.158532135	0.604444444	0.231111111	0.164444444	0
1	1.5T	1	3	88	0	1		0	4.500162	2.7427545	3.6115515	119.84	35.229	58.721	2.040837179	3.401742882	1.666836981	0.367901235	0.202469136	0.42962963	0
1	1.5T	1	3	89	0	1		0	4.4743545	4.252743	4.0800825	112.89	46.458	75.572	1.49380723	2.429936717	1.626673555	0.4	0.138271605	0.461728395	0
1	1.5T	1	3	90	0	1		0	6.1263675	3.009321	4.9974975	96.397	51.142	85.936	1.121730125	1.884889132	1.680341011	0.666666667	0.148888889	0.184444444	0
1	1.5T	1	3	91	0	1		0	3.379284	3.8969325	4.5143145	39.788	47.957	66.584	0.597560976	0.829659904	1.388410451	0.592592593	0.237037037	0.17037037	0
1	1.5T	1	3	92	1	1	0	0	5.3008605	8.136522	5.2119495	61.005	30.782	25.701	2.373643049	1.981840036	0.834936002	0.3	0.656	0.04	0.004
1	1.5T	1	3	93	1	1	0	0	6.893433	6.2169435	11.8885995	119.29	59.018	52.916	2.254327614	2.021247755	0.896607815	0.517777778	0.468888889	0.013333333	0
1	1.5T	1	3	94	0	1		0	6.327333	5.094567	4.683978	127.89	40.858	31.497	4.060386703	3.130109159	0.770889422	0.217777778	0.682222222	0.1	0
1	1.5T	1	3	95	0	1		0	4.5982305	6.1010595	4.5339615	112.68	54.647	62.213	1.811197017	2.061961315	1.138452248	0.458	0.474	0.068	0
1	1.5T	1	3	96	1	1	1	1	4.611384	3.5316315	4.980348	113.18	56.06	95.112	1.189965514	2.018908313	1.696610774	0.668888889	0.331111111	0	0
1	1.5T	1	3	97	1	1	1	1	3.863799	4.244751	5.348313	126.29	49.188	83.935	1.504616668	2.567496137	1.706412133	0.775555556	0.224444444	0	0
1	1.5T	1	3	98	0	1		0	3.741921	11.736918	2.046285	117.12	52.147	44.698	2.620251465	2.24595854	0.857153815	0.712	0.136	0.152	0
1	1.5T	1	3	99	0	1		0	3.6102195	3.189807	3.9195765	89.499	31.295	40.228	2.224793676	2.859849816	1.285444959	0.36	0.284444444	0.355555556	0
1	1.5T	1	3	100	0	1		0	3.7197765	2.0840805	3.2845455	86.498	29.932	41.935	2.062668415	2.889816918	1.401008954	0.188	0.364	0.448	0
1	1.5T	1	3	101	0	1		0	4.1540085	2.7810495	3.5586045	92.197	33.046	68.986	1.336459572	2.78995945	2.087574896	0.113333333	0.506666667	0.38	0
1	1.5T	1	3	102	0	1		0	4.237425	4.067595	3.900096	91.429	40.759	83.811	1.09089499	2.24316102	2.056257514	0.186666667	0.542222222	0.271111111	0
1	1.5T	1	3	103	0	1		0	4.576086	4.416246	4.392936	93.194	41.88	78.763	1.183220548	2.225262655	1.880682904	0.458	0.242	0.3	0
1	1.5T	1	3	104	0	1		0	5.7134475	5.020308	4.276386	65.201	41.504	65.625	0.993539048	1.570957016	1.581172899	0.88	0.066666667	0.053333333	0
1	1.5T	1	3	105	0	1		0	5.11155	14.0061465	2.7054585	43.149	27.634	17.88	2.413255034	1.561446045	0.647029022	0.235555556	0.633333333	0.131111111	0
1	1.5T	1	3	106	0	1		0	8.0248005	6.9169095	3.83949	133.5	52.872	29.859	4.471013765	2.524965956	0.564741262	0.395061728	0.488888889	0.116049383	0
1	1.5T	1	3	107	0	1		0	7.0054875	4.814847	5.2089525	142	38.692	33.752	4.207158094	3.670009304	0.872325028	0.182716049	0.683950617	0.133333333	0
1	1.5T	1	3	108	0	1		0	5.064264	1.950048	3.843153	113.93	22.312	62.218	1.831142113	5.106220868	2.788544281	0.513333333	0.415555556	0.071111111	0
1	1.5T	1	3	109	1	1	1	1	4.913415	2.41092	4.611384	120.44	24.926	95.955	1.255171695	4.831902431	3.849594801	0.987654321	0.012345679	0	0
1	1.5T	1	3	110	0	1		0	4.538124	3.7663965	4.223106	140.64	34.496	87.416	1.60885879	4.076994434	2.534090909	0.787654321	0.098765432	0.113580247	0
1	1.5T	1	3	111	0	1		0	3.95271	2.1869775	2.805525	131.48	24.855	64.838	2.02782319	5.289881312	2.608650171	0.533333333	0.162222222	0.304444444	0
1	1.5T	1	3	112	0	1		0	4.305024	3.391605	3.0457845	121.87	38.233	53.958	2.258608547	3.187560484	1.411293908	0.696296296	0.244444444	0.059259259	0
1	1.5T	1	3	113	1	1	1	1	3.784212	2.4870105	2.755575	113.55	44.139	57.867	1.962258282	2.572554883	1.311017468	0.884444444	0.115555556	0	0
1	1.5T	1	3	114	1	1	0	0	3.373956	2.8016955	3.051279	106.83	39.633	86.8	1.230760369	2.695481039	2.190094113	0.928395062	0.071604938	0	0
1	1.5T	1	3	115	1	1	0	0	4.4553735	4.1060565	3.69963	107.45	41.787	92.203	1.165363383	2.571373872	2.206499629	0.962962963	0.037037037	0	0
1	1.5T	1	3	116	1	1	1	1	5.124204	6.422238	4.018644	98.004	60.961	77.433	1.265661927	1.607650793	1.270205541	0.975555556	0.024444444	0	0
1	1.5T	1	3	117	1	1	0	0	4.886442	7.7917005	4.001661	69.589	41.702	60.07	1.158465124	1.668720925	1.440458491	0.985185185	0.014814815	0	0
1	1.5T	1	3	118	0	1		0	3.2066235	6.0241365	4.769559	22.785	19.388	19.733	1.154664775	1.175211471	1.017794512	0.284	0.542	0.166	0.008
1	1.5T	1	3	119	1	1	0	0	8.855136	5.646348	5.83749	129.36	25.178	46.127	2.804431244	5.137818731	1.832035904	0.513333333	0.471111111	0.015555556	0
1	1.5T	1	3	120	1	1	0	0	6.356637	3.7104525	6.514812	145.78	42.497	52.322	2.786208478	3.43035979	1.23119279	0.413333333	0.573333333	0.013333333	0
1	1.5T	1	3	121	1	1	1	1	5.7683925	6.5396205	4.380948	125.81	38.607	67.804	1.855495251	3.258735462	1.756261818	0.812	0.188	0	0
1	1.5T	1	3	122	1	1	1	1	5.206788	3.5769195	4.561434	136.49	33.364	92.48	1.475886678	4.090936339	2.771849898	1	0	0	0
1	1.5T	1	3	123	1	1	1	1	4.5452835	3.240756	3.6255375	138.1	41.7	72.976	1.892402982	3.3117506	1.750023981	0.993333333	0.006666667	0	0
1	1.5T	1	3	124	0	1		0	4.260402	4.3521435	4.417911	139.23	46.397	79.106	1.760043486	3.000840572	1.704980925	0.794	0.112	0.094	0
1	1.5T	1	3	125	1	1	1	1	4.5529425	3.52314	3.7524105	156.23	47.338	75.507	2.069079688	3.30030842	1.59506105	0.8	0.193333333	0.006666667	0
1	1.5T	1	3	126	1	1	1	1	4.415247	3.5402895	3.3864435	149.01	50.066	76.386	1.950750137	2.976271322	1.525706068	0.904	0.096	0	0
1	1.5T	1	3	127	1	1	1	1	3.9845115	3.833496	3.101229	135.15	48.246	79.203	1.706374759	2.801268499	1.641649049	0.862222222	0.137777778	0	0
1	1.5T	1	3	128	1	1	0	0	4.0621005	6.8519745	3.537126	117.49	60.78	77.821	1.509746726	1.933037183	1.280371833	0.857777778	0.142222222	0	0
1	1.5T	1	3	129	1	1	1	1	4.27905	5.3304975	4.0331295	82.724	52.533	71.848	1.151375125	1.574705423	1.367673653	0.816	0.184	0	0
1	1.5T	1	3	130	1	1	0	0	5.403591	3.4483815	3.905757	50.9	28.771	54.063	0.941494183	1.769142539	1.879079629	0.802222222	0.197777778	0	0
1	1.5T	1	3	131	0	0		0	4.072923	4.946715	6.5126475	26.329	27.938	36.468	0.721975431	0.94240819	1.30531892	0.02	0.464444444	0.333333333	0.182222222
1	1.5T	1	3	132	0	1		0	8.752239	5.72094	4.344984	126.15	37.165	52.196	2.416851866	3.394322615	1.404439661	0.145679012	0.72345679	0.130864198	0
1	1.5T	1	3	133	1	1	0	0	6.8173425	3.522141	8.2189395	148.33	37.618	73.668	2.013492968	3.943059174	1.958317827	0.518518519	0.481481481	0	0
1	1.5T	1	3	134	1	1	0	0	5.6788155	5.220441	3.946716	115.89	35.384	60.276	1.922655783	3.275209134	1.7034818	0.873333333	0.126666667	0	0
1	1.5T	1	3	135	1	1	1	1	5.601393	4.703625	5.01165	136.18	46.855	79.621	1.710352796	2.906413403	1.699306371	0.854320988	0.145679012	0	0
1	1.5T	1	3	136	1	1	1	1	4.915746	3.9775185	3.5572725	141.75	53.241	70.931	1.998421001	2.662421818	1.33226273	0.834567901	0.15308642	0.012345679	0
1	1.5T	1	3	137	0	1		0	3.543786	3.91275	4.056939	111.5	52.29	69.807	1.59726102	2.132338879	1.334997131	0.5	0.428888889	0.071111111	0
1	1.5T	1	3	138	0	1		0	4.449213	4.681314	4.596732	132.36	50.379	72.805	1.818007005	2.627285178	1.445145795	0.503703704	0.439506173	0.056790123	0
1	1.5T	1	3	139	0	1		0	4.390938	4.0091535	6.07059	130.67	42.847	78.941	1.65528686	3.049688426	1.8423927	0.571111111	0.366666667	0.062222222	0
1	1.5T	1	3	140	1	1	0	0	3.738591	7.1273655	3.731598	121.76	58.55	60.661	2.007220455	2.079590094	1.036054654	0.718518519	0.271604938	0.009876543	0
1	1.5T	1	3	141	1	1	0	0	3.1709925	4.3941015	3.7803825	110.19	55.776	68.65	1.605098325	1.975580895	1.230816122	0.750617284	0.241975309	0.007407407	0
1	1.5T	1	3	142	1	1	1	1	3.214116	4.119876	3.6265365	86.16	58.487	62.481	1.37897921	1.473147879	1.06828868	0.464444444	0.5	0.035555556	0
1	1.5T	1	3	143	1	1	0	0	3.508488	5.074587	3.1776525	54.358	45.643	41.85	1.298876941	1.19093837	0.916898539	0.669135802	0.30617284	0.024691358	0
1	1.5T	1	3	144	0	0		0	5.999661	1.31789745	3.292371	0	10.899	14.894	0	0	1.36654739	0	0.157777778	0.231111111	0.611111111
1	1.5T	1	3	145	0	1		0	4.857471	5.452875	3.88944	66.73	35.914	42.936	1.554173654	1.858049786	1.195522637	0.133333333	0.698765432	0.167901235	0
1	1.5T	1	3	146	1	1	0	0	6.65334	5.303691	7.1262	126.82	45.106	65.317	1.941607851	2.811599344	1.448077861	0.464197531	0.535802469	0	0
1	1.5T	1	3	147	1	1	0	0	5.555439	7.3891035	4.323672	126.44	58.761	53.902	2.345738563	2.151767329	0.9173091	0.297777778	0.684444444	0.017777778	0
1	1.5T	1	3	148	1	1	1	1	5.9282325	4.3218405	5.273388	150.38	60.248	69.742	2.156232973	2.496016465	1.157581994	0.656790123	0.343209877	0	0
1	1.5T	1	3	149	0	1		0	5.109219	4.1260365	3.8439855	160.65	63.782	77.433	2.074696835	2.518735693	1.214025901	0.422222222	0.513580247	0.064197531	0
1	1.5T	1	3	150	0	1		0	3.5879085	3.8043585	4.2752205	119.09	63.86	82.974	1.435268879	1.864860633	1.299310993	0.206666667	0.673333333	0.12	0
1	1.5T	1	3	151	1	1	1	1	3.914082	3.496167	3.988008	126.39	53.353	63.786	1.981469288	2.368938954	1.195546642	0.582716049	0.392592593	0.024691358	0
1	1.5T	1	3	152	1	1	1	1	4.778217	4.3611345	5.681646	138.3	54.05	62.469	2.213898093	2.558741906	1.155763182	0.635555556	0.337777778	0.026666667	0
1	1.5T	1	3	153	1	1	1	1	4.376286	4.421574	5.0004945	126.38	52.723	63.571	1.988013402	2.397056313	1.205754604	0.738271605	0.261728395	0	0
1	1.5T	1	3	154	1	1	1	1	4.4663625	4.988007	4.0264695	138.81	60.689	68.553	2.02485668	2.287234919	1.129578672	0.535802469	0.434567901	0.02962963	0
1	1.5T	1	3	155	0	1		0	4.9485465	4.60539	4.0591035	117.58	58.689	52.939	2.221046865	2.003441872	0.902025933	0.117777778	0.68	0.202222222	0
1	1.5T	1	3	156	0	1		0	3.105558	3.2822145	4.647015	46.293	30.694	27.797	1.665395546	1.508210074	0.905616733	0.039506173	0.701234568	0.259259259	0
1	1.5T	1	3	157	1	0		0	5.999661	5.999661	5.999661	0	0	0				0	0	0.004	0.996
1	1.5T	1	3	158	0	0		0	5.999661	5.999661	2.8829475	0	0	10.368	0			0	0.144444444	0.266666667	0.588888889
1	1.5T	1	3	159	0	0		0	4.6798155	10.5895665	3.212118	45.522	45.616	19.523	2.331711315	0.99793932	0.427985794	0.062222222	0.522222222	0.311111111	0.104444444
1	1.5T	1	3	160	0	1		0	5.172822	9.344313	7.458534	88.876	48.649	36.896	2.408824805	1.826882361	0.7584123	0.108	0.786	0.106	0
1	1.5T	1	3	161	0	1		0	5.533128	7.7177745	5.7164445	114.74	60.373	56.876	2.017371123	1.900518444	0.942076756	0.262222222	0.635555556	0.102222222	0
1	1.5T	1	3	162	0	1		0	4.916412	3.9119175	4.7407545	128.66	59.052	68.997	1.864718756	2.178757705	1.168410892	0.362222222	0.48	0.157777778	0
1	1.5T	1	3	163	0	1		0	4.1167125	3.960369	5.533794	112.06	60.622	68.458	1.636916065	1.848503843	1.129260005	0.146	0.768	0.086	0
1	1.5T	1	3	164	0	1		0	4.0311315	3.6275355	3.7254375	99.803	50.847	50.034	1.994703602	1.962809999	0.984010856	0.191111111	0.635555556	0.173333333	0
1	1.5T	1	3	165	1	1	0	0	5.111217	4.3548075	3.892437	112.14	39.968	39.18	2.862174579	2.805744596	0.980284227	0.354	0.63	0.016	0
1	1.5T	1	3	166	0	1		0	4.8136815	3.4916715	5.6235375	94.581	35.147	40.676	2.325228636	2.691012035	1.157310724	0.133333333	0.706666667	0.16	0
1	1.5T	1	3	167	0	1		0	4.749579	8.54478	3.5955675	88.789	46.983	34.206	2.595714202	1.889811208	0.728050571	0.088888889	0.411111111	0.453333333	0.046666667
1	1.5T	1	3	168	0	0		0	7.277382	16.2705465	3.618045	81.039	50.763	18.739	4.324617109	1.596418651	0.36914682	0.014	0.276	0.42	0.29
1	1.5T	1	3	169	0	0		0	0	5.999661	5.999661	3.1848	0	0				0	0.02	0.242222222	0.737777778
1	1.5T	1	4	1	1	0		0	16.2705465	7.0301295	9.4989915	37.037	11.197	17.992	2.058526012	3.307761007	1.60685898	0	0	0	1
1	1.5T	1	4	2	1	0		0	0.79998255	5.999661	6.039621	5.1859	0	7.5328	0.688442545			0	0	0	1
1	1.5T	1	4	3	0	0		0	5.999661	5.999661	5.999661	0	0	0				0	0	0.09382716	0.90617284
1	1.5T	1	4	4	0	0		0	2.070594	3.041622	2.315682	24.239	20.499	17.328	1.398834257	1.182447924	0.845309527	0.008888889	0.384444444	0.351111111	0.255555556
1	1.5T	1	4	5	0	1		0	2.059272	2.7297675	2.7007965	42.233	37.86	30.678	1.37665428	1.11550449	0.810301109	0.017283951	0.686419753	0.296296296	0
1	1.5T	1	4	6	0	1		0	2.9079225	2.9119185	3.022641	96.92	46.955	44.838	2.161559392	2.064103929	0.95491428	0.039506173	0.590123457	0.37037037	0
1	1.5T	1	4	7	0	1		0	2.9565405	2.7604035	3.3398235	116.48	45.25	62.196	1.872789247	2.574143646	1.374497238	0.388888889	0.544444444	0.066666667	0
1	1.5T	1	4	8	0	1		0	3.1976325	3.7983645	3.5362935	109.51	54.314	72.26	1.515499585	2.016238907	1.330412048	0.187654321	0.491358025	0.320987654	0
1	1.5T	1	4	9	0	1		0	3.105891	3.1373595	3.93273	106.49	55.847	71.61	1.48708281	1.906816839	1.282253299	0.3	0.624444444	0.075555556	0
1	1.5T	1	4	10	1	1	1	1	3.733263	3.3065235	5.2842105	107.01	48.953	67.495	1.585450774	2.185974302	1.378771475	0.609876543	0.390123457	0	0
1	1.5T	1	4	11	1	1	1	1	3.9145815	3.5412885	5.107221	104.63	53.797	64.849	1.613440454	1.944903991	1.205438965	0.577777778	0.397530864	0.024691358	0
1	1.5T	1	4	12	0	1		0	4.2159465	3.4706925	4.0697595	101.83	63.721	59.684	1.706152403	1.598060294	0.93664569	0.162222222	0.588888889	0.248888889	0
1	1.5T	1	4	13	0	1		0	4.3441515	3.62637	3.8283345	51.319	32.1	37.318	1.375180878	1.598722741	1.162554517	0.009876543	0.6	0.372839506	0.017283951
1	1.5T	1	4	14	1	0		0	16.2705465	5.999661	5.999661	74.68	0	0				0	0	0	1
1	1.5T	1	4	15	0	0		0	5.999661	0	5.999661	0	1.7288	0		0	0	0	0.006666667	0.133333333	0.86
1	1.5T	1	4	16	0	0		0	3.5436195	4.9631985	3.717279	45.528	34.502	36.715	1.240038132	1.319575677	1.064141209	0.026666667	0.542222222	0.315555556	0.115555556
1	1.5T	1	4	17	0	1		0	3.996	5.356638	4.156506	124.75	58.559	61.728	2.020962934	2.130330094	1.054116361	0.198	0.742	0.06	0
1	1.5T	1	4	18	0	1		0	3.2815485	1.9635345	4.133529	124.8	38.617	66.582	1.874380463	3.231737318	1.724162933	0.393333333	0.555555556	0.051111111	0
1	1.5T	1	4	19	0	1		0	3.14352	3.167496	3.857139	118.99	47.259	71.159	1.672170772	2.517827292	1.505723777	0.3	0.471111111	0.228888889	0
1	1.5T	1	4	20	0	1		0	3.546117	3.3344955	3.621375	127.29	48.327	68.032	1.871031279	2.633931343	1.407743084	0.5	0.362	0.138	0
1	1.5T	1	4	21	0	1		0	3.354309	3.989673	3.3571395	119.26	55.518	71.972	1.657033291	2.148132137	1.296372348	0.12	0.597777778	0.282222222	0
1	1.5T	1	4	22	0	1		0	3.437559	3.7763865	3.2902065	120.52	59.641	72.569	1.660764238	2.020757533	1.216763636	0.376	0.56	0.064	0
1	1.5T	1	4	23	0	1		0	3.6694935	3.3931035	3.661002	132.38	60.22	59.87	2.211124102	2.198272999	0.994187977	0.515555556	0.386666667	0.097777778	0
1	1.5T	1	4	24	1	1	1	1	3.8909385	3.974355	4.599729	138.9	70.003	73.76	1.88313449	1.984200677	1.053669128	0.666666667	0.295555556	0.037777778	0
1	1.5T	1	4	25	1	1	1	1	4.0068225	4.4230725	4.3328295	124.26	73.974	78.248	1.588027809	1.679779382	1.057777057	0.632	0.332	0.036	0
1	1.5T	1	4	26	0	1		0	4.5136485	3.034296	3.5762535	68.659	36.916	38.906	1.764740657	1.859871059	1.053906165	0.337777778	0.506666667	0.155555556	0
1	1.5T	1	4	27	1	0		0	8.1873045	5.999661	5.999661	19.317	0	0				0	0	0.04	0.96
1	1.5T	1	4	28	0	0		0	5.2292655	9.0228015	6.6328605	34.221	30.807	26.916	1.271399911	1.11081897	0.873697536	0	0.508641975	0.360493827	0.130864198
1	1.5T	1	4	29	1	1	1	1	6.131529	6.3714555	5.3591355	107.26	60.641	47.117	2.276460725	1.768770304	0.77698257	0.335802469	0.644444444	0.019753086	0
1	1.5T	1	4	30	1	1	1	1	4.1433525	4.7700585	3.9065895	125.2	64.422	64.507	1.940874634	1.943435472	1.001319425	0.673333333	0.326666667	0	0
1	1.5T	1	4	31	1	1	1	1	3.15351	3.6744885	3.840156	109.31	46.674	65.709	1.663546851	2.341989116	1.40782877	0.975308642	0.024691358	0	0
1	1.5T	1	4	32	1	1	1	1	2.141856	2.3041935	3.544119	86.809	37.931	84.439	1.028067599	2.28860299	2.226121115	0.965432099	0.034567901	0	0
1	1.5T	1	4	33	1	1	1	1	3.660669	3.5059905	3.754575	125.67	51.17	93.085	1.3500564	2.45593121	1.819132304	0.933333333	0.066666667	0	0
1	1.5T	1	4	34	0	1		0	3.5745885	3.539124	3.578085	127.75	48.264	74.833	1.707134553	2.646900381	1.550493121	0.286419753	0.545679012	0.167901235	0
1	1.5T	1	4	35	1	1	1	1	3.659004	3.834828	3.108222	127.47	58.063	74.079	1.720730571	2.19537399	1.275838314	0.5	0.48	0.02	0
1	1.5T	1	4	36	0	1		0	3.5086545	4.419909	3.4070895	130.96	72.04	81.633	1.604253182	1.817878956	1.133162132	0.659259259	0.286419753	0.054320988	0
1	1.5T	1	4	37	1	1	1	1	3.4207425	3.8759535	3.768561	129.8	58.619	81.124	1.600019723	2.214299118	1.383919889	0.669135802	0.325925926	0.004938272	0
1	1.5T	1	4	38	1	1	1	1	3.896433	3.479184	4.561101	118.35	54.938	89.791	1.31806083	2.154246605	1.634406058	0.628888889	0.357777778	0.013333333	0
1	1.5T	1	4	39	1	1	1	1	4.403925	4.0437855	5.9991615	80.472	45.752	65.819	1.222625686	1.758873929	1.438603777	0.817283951	0.182716049	0	0
1	1.5T	1	4	40	0	0		0	4.5755865	1.2610044	16.2705465	26.469	7.8425	40.979	0.645916201	3.375071725	5.225247051	0.035555556	0.188888889	0.273333333	0.502222222
1	1.5T	1	4	41	0	1		0	5.736258	5.199462	7.514478	96.263	51.251	47.264	2.0367087	1.87826579	0.922206396	0.224691358	0.72345679	0.051851852	0
1	1.5T	1	4	42	1	1	1	1	5.27139	5.161833	5.1580035	118.44	55.26	57.509	2.05950373	2.143322476	1.040698516	0.530864198	0.449382716	0.019753086	0
1	1.5T	1	4	43	1	1	1	1	3.857472	2.869794	4.150512	125.58	47.18	73.994	1.697164635	2.661721068	1.56833404	0.7	0.291111111	0.008888889	0
1	1.5T	1	4	44	1	1	1	1	3.697965	3.022641	3.676653	122.05	48.297	76.845	1.588262086	2.527072075	1.591092614	0.797530864	0.190123457	0.012345679	0
1	1.5T	1	4	45	1	1	1	1	2.922408	2.701629	3.762234	117.4	46.994	91.94	1.27691973	2.498191258	1.956419969	0.938271605	0.032098765	0.02962963	0
1	1.5T	1	4	46	0	1		0	4.487175	4.257405	4.1080545	139.56	50.718	90.107	1.548825285	2.751685792	1.776627627	0.868888889	0.062222222	0.068888889	0
1	1.5T	1	4	47	1	1	1	1	4.2552405	4.178151	4.9282335	124.63	46.719	83.626	1.490325975	2.667651277	1.789978381	0.908641975	0.088888889	0.002469136	0
1	1.5T	1	4	48	1	1	1	1	3.697965	5.003991	4.1819805	122.12	64.694	85.148	1.434208672	1.887655733	1.316165332	0.988888889	0.011111111	0	0
1	1.5T	1	4	49	1	1	1	1	3.803526	4.247415	3.9139155	122.65	65.779	99.844	1.228416329	1.864576841	1.517870445	1	0	0	0
1	1.5T	1	4	50	1	1	1	1	3.7167795	2.984679	4.2122835	115.29	44.363	101.76	1.132959906	2.598787278	2.293803395	1	0	0	0
1	1.5T	1	4	51	1	1	1	1	4.6045575	4.397931	5.2269345	113.19	53.681	103.38	1.094892629	2.108567277	1.925821054	0.94	0.06	0	0
1	1.5T	1	4	52	1	1	0	0	5.404257	3.4470495	6.600393	80.575	35.79	79.897	1.008485926	2.251327186	2.232383347	0.935802469	0.064197531	0	0
1	1.5T	1	4	53	0	0		0	5.2549065	5.3821125	3.9915045	43.15	16.301	11.614	3.715343551	2.647076866	0.712471628	0.082	0.508	0.328	0.082
1	1.5T	1	4	54	1	1	0	0	6.122538	4.919076	11.2479075	101.32	44.104	68.412	1.48102672	2.297297297	1.551151823	0.497777778	0.497777778	0.004444444	0
1	1.5T	1	4	55	1	1	1	1	6.330996	6.2066205	5.005323	148.94	71.119	61.738	2.412452622	2.094236421	0.868094321	0.464444444	0.506666667	0.028888889	0
1	1.5T	1	4	56	0	1		0	4.654674	4.289373	5.7121155	142.87	58.117	77.431	1.845126629	2.458316844	1.332329611	0.168	0.756	0.076	0
1	1.5T	1	4	57	1	1	1	1	4.2142815	3.0890745	3.93606	134.42	46.833	78.045	1.722339676	2.870198364	1.666453142	0.586666667	0.366666667	0.046666667	0
1	1.5T	1	4	58	0	1		0	3.13686	2.732598	3.8336625	123.92	41.142	75.119	1.649649223	3.012007195	1.825847066	0.904444444	0.042222222	0.053333333	0
1	1.5T	1	4	59	0	1		0	3.491172	1.48792725	3.3121845	105.29	22.276	67.694	1.55538157	4.7266116	3.03887592	0.342	0.09	0.568	0
1	1.5T	1	4	60	0	1		0	3.725937	3.149514	5.200794	90.642	34.415	76.55	1.184088831	2.633793404	2.22432079	0.237777778	0.237777778	0.524444444	0
1	1.5T	1	4	61	0	1		0	3.6112185	4.6628325	5.443884	88.776	54.104	73.943	1.200600463	1.640839864	1.366682685	0.428	0.318	0.254	0
1	1.5T	1	4	62	0	1		0	4.5372915	4.1093865	3.5835795	99.021	55.782	70.948	1.395684163	1.775142519	1.271879818	0.44	0.451111111	0.108888889	0
1	1.5T	1	4	63	0	1		0	3.604392	3.285045	5.283711	99.351	49.789	112.65	0.881944075	1.99544076	2.262547952	0.38	0.504444444	0.115555556	0
1	1.5T	1	4	64	0	1		0	4.584411	6.6245355	5.1496785	102.22	58.6	108.47	0.942380382	1.744368601	1.851023891	0.446	0.396	0.158	0
1	1.5T	1	4	65	0	1		0	5.048946	4.105224	5.154507	62.684	29.151	68.479	0.915375517	2.150320744	2.349113238	0.824444444	0.108888889	0.066666667	0
1	1.5T	1	4	66	0	1		0	5.0384565	2.643021	9.562761	47.877	18.939	23.16	2.067227979	2.527958182	1.222873436	0.291111111	0.62	0.088888889	0
1	1.5T	1	4	67	1	1	0	0	6.199128	4.5832455	14.6698155	97.236	44.701	88.043	1.104414888	2.17525335	1.969597996	0.533333333	0.44691358	0.019753086	0
1	1.5T	1	4	68	0	1		0	5.1719895	5.0321295	6.542784	124.48	62.933	46.303	2.688378723	1.977976578	0.735750719	0.404938272	0.50617284	0.088888889	0
1	1.5T	1	4	69	0	1		0	4.308354	5.3021925	2.642355	124.88	72.555	32.735	3.814877043	1.721177038	0.451174971	0.302222222	0.595555556	0.102222222	0
1	1.5T	1	4	70	1	1	1	1	3.9212415	5.507154	3.214116	112.66	71.348	54.35	2.072861086	1.579021136	0.761759264	0.466666667	0.533333333	0	0
1	1.5T	1	4	71	1	1	0	0	3.340989	3.3414885	3.1919715	109.09	44.074	62.875	1.735029821	2.47515542	1.426578028	0.716049383	0.283950617	0	0
1	1.5T	1	4	72	0	1		0	3.4323975	6.314013	3.6734895	108.83	46.249	74.833	1.454304919	2.35313196	1.618045796	0.8	0.128888889	0.071111111	0
1	1.5T	1	4	73	0	1		0	2.3921055	3.353976	4.5083205	85.352	35.879	76.854	1.110573295	2.378884584	2.142032944	0.437037037	0.197530864	0.365432099	0
1	1.5T	1	4	74	0	1		0	2.3378265	3.0551085	4.704291	78.945	38.763	64.939	1.21567933	2.036607074	1.675283131	0.273333333	0.224444444	0.502222222	0
1	1.5T	1	4	75	0	1		0	3.371292	4.305357	3.470526	88.28	48.89	56.466	1.563418694	1.805686234	1.154960115	0.143209877	0.125925926	0.730864198	0
1	1.5T	1	4	76	0	1		0	3.7460835	2.831166	3.876786	103.5	36.791	78.41	1.319984696	2.813188008	2.131227746	0.232098765	0.158024691	0.609876543	0
1	1.5T	1	4	77	0	1		0	3.960702	6.1999605	5.1396885	91.863	54.785	105.02	0.874719101	1.676791092	1.91694807	0.571111111	0.126666667	0.302222222	0
1	1.5T	1	4	78	0	1		0	4.143852	4.864131	6.499161	44.25	40.972	78.647	0.56264066	1.080005858	1.919530411	0.639506173	0.239506173	0.120987654	0
1	1.5T	1	4	79	0	1		0	5.043951	4.9315635	9.512145	51.24	23.896	45.697	1.121298991	2.144291932	1.912328423	0.004444444	0.82	0.175555556	0
1	1.5T	1	4	80	0	1		0	5.324337	5.9035905	11.345643	99.925	63.619	56.385	1.772191186	1.570678571	0.886291831	0.162962963	0.72345679	0.113580247	0
1	1.5T	1	4	81	0	1		0	5.2928685	4.3424865	3.8203425	122.41	56.493	24.777	4.940468983	2.166817128	0.438585311	0.066666667	0.785185185	0.148148148	0
1	1.5T	1	4	82	0	1		0	4.5129825	4.467861	3.3528105	134.85	68.092	35.531	3.795277363	1.980408859	0.521808729	0.017777778	0.822222222	0.16	0
1	1.5T	1	4	83	0	1		0	3.644352	5.527467	3.874122	117.6	91.523	67.139	1.751589985	1.284922916	0.733575167	0	0.795061728	0.204938272	0
1	1.5T	1	4	84	0	1		0	2.942388	3.160503	3.080583	99.239	66.956	66.97	1.481842616	1.482152458	1.000209093	0.195061728	0.728395062	0.07654321	0
1	1.5T	1	4	85	1	1	1	1	2.7900405	2.9488815	3.234096	106.7	47.811	66.261	1.610298667	2.231704001	1.385894459	0.746666667	0.253333333	0	0
1	1.5T	1	4	86	1	1	0	0	2.6928045	3.1220415	4.0854105	97.428	37.747	69.169	1.408550073	2.581079291	1.832437015	0.641975309	0.308641975	0.049382716	0
1	1.5T	1	4	87	0	1		0	3.3654645	3.298365	4.8309975	101.66	31.729	59.421	1.710842968	3.204008951	1.872766239	0.604444444	0.231111111	0.164444444	0
1	1.5T	1	4	88	0	1		0	2.8916055	3.2189445	4.032297	88.031	32.549	58.442	1.506296841	2.704568497	1.795508311	0.367901235	0.202469136	0.42962963	0
1	1.5T	1	4	89	0	1		0	3.6297	3.046617	3.6585045	90.674	28.929	74.361	1.219375748	3.134363442	2.570465623	0.4	0.138271605	0.461728395	0
1	1.5T	1	4	90	0	1		0	4.1893065	4.5922365	5.2172775	88.764	51.176	98.147	0.904398504	1.734484915	1.917832578	0.666666667	0.148888889	0.184444444	0
1	1.5T	1	4	91	0	1		0	5.6914695	5.9322285	5.380947	63.706	52.688	70.7	0.901074965	1.209117826	1.341861524	0.592592593	0.237037037	0.17037037	0
1	1.5T	1	4	92	1	1	0	0	7.525467	8.0504415	9.9255645	79.909	17.7	32.847	2.432764027	4.514632768	1.855762712	0.3	0.656	0.04	0.004
1	1.5T	1	4	93	1	1	0	0	6.3058545	5.892768	16.1673165	132.55	59.225	71.1	1.864275668	2.238075137	1.200506543	0.517777778	0.468888889	0.013333333	0
1	1.5T	1	4	94	0	1		0	5.377617	5.1819795	4.590405	127.67	58.477	42.659	2.992803394	2.183251535	0.729500487	0.217777778	0.682222222	0.1	0
1	1.5T	1	4	95	0	1		0	5.1077205	5.512149	4.0840785	138.72	63.028	48.369	2.867952614	2.200926572	0.767420829	0.458	0.474	0.068	0
1	1.5T	1	4	96	1	1	1	1	3.921741	5.088573	4.0171455	122.17	77.606	72.841	1.677214755	1.574233951	0.938600108	0.668888889	0.331111111	0	0
1	1.5T	1	4	97	1	1	1	1	3.4883415	3.705624	3.679983	108.38	68.54	70.099	1.546099088	1.581266414	1.022745842	0.775555556	0.224444444	0	0
1	1.5T	1	4	98	0	1		0	2.971359	4.0617675	3.364299	100.92	50.723	50.789	1.987044439	1.989629951	1.001301185	0.712	0.136	0.152	0
1	1.5T	1	4	99	0	1		0	3.319344	3.7417545	3.3015285	93.087	35.982	58.267	1.597593835	2.587043522	1.619337447	0.36	0.284444444	0.355555556	0
1	1.5T	1	4	100	0	1		0	4.0644315	4.8652965	3.13353	96.205	33.213	48.87	1.968590137	2.89660675	1.471411797	0.188	0.364	0.448	0
1	1.5T	1	4	101	0	1		0	4.00599	3.403926	2.8752885	86.422	36.782	54.136	1.596386877	2.349573161	1.471806862	0.113333333	0.506666667	0.38	0
1	1.5T	1	4	102	0	1		0	3.403926	5.7134475	3.315681	85.405	51.605	79.118	1.079463586	1.654975293	1.533146013	0.186666667	0.542222222	0.271111111	0
1	1.5T	1	4	103	0	1		0	4.315014	6.24042	4.3245045	90.667	64.672	88.546	1.023953651	1.401951385	1.369155121	0.458	0.242	0.3	0
1	1.5T	1	4	104	0	1		0	4.4134155	8.5179735	4.407588	59.952	49.176	54.096	1.108251996	1.219131284	1.100048804	0.88	0.066666667	0.053333333	0
1	1.5T	1	4	105	0	1		0	8.711946	10.830825	5.6691585	62.178	23.291	14.324	4.340826585	2.669614873	0.615001503	0.235555556	0.633333333	0.131111111	0
1	1.5T	1	4	106	0	1		0	7.3997595	7.186473	5.084577	136.33	59.643	39.491	3.452178977	2.28576698	0.662122965	0.395061728	0.488888889	0.116049383	0
1	1.5T	1	4	107	0	1		0	5.3534745	3.954042	8.2785465	118.61	46.86	62.864	1.886771443	2.531156637	1.341527956	0.182716049	0.683950617	0.133333333	0
1	1.5T	1	4	108	0	1		0	5.3977635	5.353641	3.8393235	114.67	47.785	57.534	1.993082351	2.399707021	1.204017997	0.513333333	0.415555556	0.071111111	0
1	1.5T	1	4	109	1	1	1	1	4.336326	5.0377905	3.668328	117.53	56.226	64.49	1.822453094	2.09031409	1.146978266	0.987654321	0.012345679	0	0
1	1.5T	1	4	110	0	1		0	4.0977315	4.530465	3.6994635	124.97	53.487	76.323	1.637383227	2.336455587	1.426944865	0.787654321	0.098765432	0.113580247	0
1	1.5T	1	4	111	0	1		0	4.349646	6.822504	4.1856435	136.64	54.017	69.811	1.957284669	2.529574023	1.292389433	0.533333333	0.162222222	0.304444444	0
1	1.5T	1	4	112	0	1		0	4.1380245	3.9502125	3.9195765	121.48	39.311	72.806	1.668543801	3.090229198	1.852051589	0.696296296	0.244444444	0.059259259	0
1	1.5T	1	4	113	1	1	1	1	4.4177445	3.1426875	2.956707	113.81	41.308	69.163	1.645533016	2.755156386	1.674324586	0.884444444	0.115555556	0	0
1	1.5T	1	4	114	1	1	1	1	4.5419535	3.2672295	2.8353285	118.53	47.05	72.048	1.645153231	2.519234857	1.53130712	0.928395062	0.071604938	0	0
1	1.5T	1	4	115	1	1	1	1	4.437891	4.0777515	3.983346	122.37	55.802	91.856	1.332193869	2.192932153	1.646105874	0.962962963	0.037037037	0	0
1	1.5T	1	4	116	1	1	1	1	4.619043	4.3488135	4.6172115	96.96	58.147	92.724	1.045683965	1.667497893	1.594648047	0.975555556	0.024444444	0	0
1	1.5T	1	4	117	1	1	0	0	3.339657	2.2948695	4.309686	43.259	23.729	55.694	0.776726398	1.823043533	2.347085844	0.985185185	0.014814815	0	0
1	1.5T	1	4	118	0	1		0	2.792871	4.7404215	2.8110195	9.8751	25.629	9.2623	1.066160673	0.38530961	0.361399196	0.284	0.542	0.166	0.008
1	1.5T	1	4	119	1	1	0	0	6.888438	3.6521775	12.622032	118.58	18.519	89.152	1.33008794	6.403153518	4.814082834	0.513333333	0.471111111	0.015555556	0
1	1.5T	1	4	120	1	1	0	0	6.461199	4.0278015	10.0128105	132.24	46.491	70.21	1.88349238	2.844421501	1.510184767	0.413333333	0.573333333	0.013333333	0
1	1.5T	1	4	121	1	1	1	1	5.0334615	3.5629335	4.329666	103.51	40.729	61.517	1.682624315	2.541432395	1.510397997	0.812	0.188	0	0
1	1.5T	1	4	122	1	1	1	1	4.4400555	4.43223	3.302694	120.94	51.963	69.772	1.733360087	2.327425283	1.342724631	1	0	0	0
1	1.5T	1	4	123	1	1	1	1	4.2519105	4.70529	4.3411545	130.53	56.087	84.294	1.548508791	2.327277266	1.502915114	0.993333333	0.006666667	0	0
1	1.5T	1	4	124	0	1		0	4.211118	4.328001	4.464198	147.76	51.376	84.804	1.742370643	2.876051074	1.650654002	0.794	0.112	0.094	0
1	1.5T	1	4	125	1	1	1	1	4.4666955	3.2345955	4.839489	148.53	54.841	89.993	1.650461703	2.708375121	1.640980288	0.8	0.193333333	0.006666667	0
1	1.5T	1	4	126	1	1	1	1	3.751911	3.0121515	3.4014285	126.96	55.947	84.766	1.497770332	2.269290579	1.515112517	0.904	0.096	0	0
1	1.5T	1	4	127	1	1	1	1	4.1673285	2.70063	2.8223415	143.82	43.01	81.343	1.768068549	3.343873518	1.891257847	0.862222222	0.137777778	0	0
1	1.5T	1	4	128	1	1	1	1	4.019643	3.139191	3.6964665	141.15	43.619	91.892	1.536042311	3.235975148	2.106696623	0.857777778	0.142222222	0	0
1	1.5T	1	4	129	1	1	1	1	3.3208425	4.753575	4.15251	101	55.585	90.285	1.118679736	1.81703697	1.624269137	0.816	0.184	0	0
1	1.5T	1	4	130	1	1	0	0	4.616379	3.2555745	3.1823145	63.58	35.039	46.714	1.36104808	1.814549502	1.333200148	0.802222222	0.197777778	0	0
1	1.5T	1	4	131	0	0		0	2.3801175	3.3354945	2.7037935	14.997	15.537	21.545	0.696077976	0.965244256	1.386689837	0.02	0.464444444	0.333333333	0.182222222
1	1.5T	1	4	132	0	1		0	6.708951	3.9645315	12.3691185	117.64	32.944	100.21	1.173934737	3.570908208	3.041828558	0.145679012	0.72345679	0.130864198	0
1	1.5T	1	4	133	1	1	1	1	6.4017585	5.044284	6.881778	141.12	41.308	67.427	2.092930132	3.416287402	1.632298828	0.518518519	0.481481481	0	0
1	1.5T	1	4	134	1	1	1	1	4.9865085	3.9711915	6.8796135	106.51	49.91	83.491	1.275706364	2.134041274	1.672831096	0.873333333	0.126666667	0	0
1	1.5T	1	4	135	1	1	1	1	4.270725	5.320008	4.296699	118.87	65.461	83.693	1.420309942	1.815890377	1.27851698	0.854320988	0.145679012	0	0
1	1.5T	1	4	136	1	1	1	1	4.258071	5.339988	3.598731	122.95	66.278	72.451	1.697009013	1.855065029	1.093137995	0.834567901	0.15308642	0.012345679	0
1	1.5T	1	4	137	0	1		0	4.47552	4.62204	3.9691935	129.8	59.999	67.461	1.924074651	2.163369389	1.124368739	0.5	0.428888889	0.071111111	0
1	1.5T	1	4	138	0	1		0	4.864464	3.780549	4.08924	142.3	55.514	66.75	2.131835206	2.563317361	1.202399395	0.503703704	0.439506173	0.056790123	0
1	1.5T	1	4	139	0	1		0	4.0374585	3.4387245	4.8409875	123.62	55.425	83.427	1.481774485	2.230401443	1.505223275	0.571111111	0.366666667	0.062222222	0
1	1.5T	1	4	140	1	1	1	1	3.870792	3.021309	3.9608685	136.26	44.561	76.927	1.771289664	3.057830839	1.726330199	0.718518519	0.271604938	0.009876543	0
1	1.5T	1	4	141	1	1	1	1	4.005657	2.567763	3.3764535	144.91	38.746	66.648	2.174258792	3.739998968	1.720125948	0.750617284	0.241975309	0.007407407	0
1	1.5T	1	4	142	1	1	1	1	3.522807	3.5219745	4.0644315	115.35	49.867	66.85	1.725504862	2.313152987	1.340565905	0.464444444	0.5	0.035555556	0
1	1.5T	1	4	143	1	1	0	0	3.969027	3.4130835	3.3904395	80.796	36.864	35.188	2.296123679	2.191731771	0.95453559	0.669135802	0.30617284	0.024691358	0
1	1.5T	1	4	144	0	0		0	5.999661	0	1.8942705	0	1.4646	8.4092	0	0	5.741635942	0	0.157777778	0.231111111	0.611111111
1	1.5T	1	4	145	0	1		0	4.4863425	5.270724	7.198461	60.096	33.988	53.938	1.114168119	1.768153466	1.586971872	0.133333333	0.698765432	0.167901235	0
1	1.5T	1	4	146	1	1	1	1	5.443884	5.775885	4.3827795	127.36	44.223	59.52	2.139784946	2.879949348	1.345905977	0.464197531	0.535802469	0	0
1	1.5T	1	4	147	1	1	1	1	5.027967	3.949047	5.7254355	112.06	51.327	79.282	1.413435584	2.183256376	1.544645119	0.297777778	0.684444444	0.017777778	0
1	1.5T	1	4	148	1	1	1	1	4.20246	4.4094195	5.1856425	124.41	59.443	82.65	1.505263158	2.092929361	1.390407617	0.656790123	0.343209877	0	0
1	1.5T	1	4	149	0	1		0	4.0491135	4.7254365	3.946716	126.82	60.52	60.669	2.090359162	2.095505618	1.002461996	0.422222222	0.513580247	0.064197531	0
1	1.5T	1	4	150	0	1		0	4.136193	4.902093	3.625704	128.5	61.887	65.117	1.973371009	2.076364988	1.052191898	0.206666667	0.673333333	0.12	0
1	1.5T	1	4	151	1	1	1	1	4.4646975	3.6455175	4.5679275	134.24	47.538	79.858	1.680983746	2.823846186	1.679877151	0.582716049	0.392592593	0.024691358	0
1	1.5T	1	4	152	1	1	1	1	4.287375	4.314348	5.301693	115.99	51.964	86.956	1.333893003	2.232122238	1.673389269	0.635555556	0.337777778	0.026666667	0
1	1.5T	1	4	153	1	1	1	1	3.8496465	4.2652305	5.7394215	116.3	56.489	78.606	1.479530825	2.05880791	1.391527554	0.738271605	0.261728395	0	0
1	1.5T	1	4	154	1	1	0	0	4.134861	4.6135485	4.2961995	121.8	49.738	53.978	2.25647486	2.448831879	1.085246693	0.535802469	0.434567901	0.02962963	0
1	1.5T	1	4	155	0	1		0	4.066929	4.2599025	4.413915	86.162	44.24	47.088	1.829808019	1.947603978	1.06437613	0.117777778	0.68	0.202222222	0
1	1.5T	1	4	156	0	1		0	4.616712	4.453875	2.3747895	52.281	22.926	23.422	2.232132183	2.280423973	1.021634825	0.039506173	0.701234568	0.259259259	0
1	1.5T	1	4	157	1	0		0	5.999661	5.999661	5.999661	0	0	0				0	0	0.004	0.996
1	1.5T	1	4	158	0	0		0	5.999661	5.999661	5.999661	0	0	0				0	0.144444444	0.266666667	0.588888889
1	1.5T	1	4	159	0	0		0	3.7940355	4.5925695	3.76956	59.671	27.451	32.011	1.864077973	2.173727733	1.166114167	0.062222222	0.522222222	0.311111111	0.104444444
1	1.5T	1	4	160	0	1		0	7.157835	3.6974655	3.9375585	99.808	29.151	32.545	3.066769089	3.423827656	1.116428253	0.108	0.786	0.106	0
1	1.5T	1	4	161	0	1		0	4.585077	4.1769855	6.423903	103.51	34.477	56.048	1.846809877	3.002291383	1.625663486	0.262222222	0.635555556	0.102222222	0
1	1.5T	1	4	162	0	1		0	4.6305315	4.689972	5.68098	112.81	53.185	72.683	1.55208233	2.121086773	1.366607126	0.362222222	0.48	0.157777778	0
1	1.5T	1	4	163	0	1		0	4.3235055	3.7700595	4.862466	111.87	54.403	74.866	1.494269762	2.056320424	1.376137345	0.146	0.768	0.086	0
1	1.5T	1	4	164	0	1		0	4.280049	2.992671	5.4836775	98.876	46.433	75.84	1.303744726	2.129433808	1.633321129	0.191111111	0.635555556	0.173333333	0
1	1.5T	1	4	165	1	1	1	1	4.489506	3.7184445	5.4590355	82.357	42.784	67.466	1.220718584	1.924948579	1.576897906	0.354	0.63	0.016	0
1	1.5T	1	4	166	0	1		0	3.211452	3.315015	5.307021	59.55	29.871	52.426	1.135886774	1.993572361	1.755080178	0.133333333	0.706666667	0.16	0
1	1.5T	1	4	167	0	1		0	3.982347	3.779883	4.5599355	46.619	14.671	33.424	1.394776209	3.177629337	2.278235976	0.088888889	0.411111111	0.453333333	0.046666667
1	1.5T	1	4	168	0	0		0	5.75091	0	1.745253	22.925	4.5597	14.744	1.554869778	5.027743053	3.233546067	0.014	0.276	0.42	0.29
1	1.5T	1	4	169	0	0		0	2.656674	5.999661	5.999661	4.3515	0	0				0	0.02	0.242222222	0.737777778
1	1.5T	2	1	1	1	0		0	16.2705465	5.999661	5.999661	48.753	0	0				0	0	0	1
1	1.5T	2	1	2	1	0		0	0.9261729	5.999661	5.999661	5.8448	0	0				0	0	0	1
1	1.5T	2	1	3	0	0		0	12.090897	1.38612915	2.5959015	0	5.0472	4.7202	0	0	0.935211602	0	0.049382716	0.140740741	0.809876543
1	1.5T	2	1	4	0	0		0	3.2592375	4.125537	4.5905715	55.002	40.285	24.89	2.209803134	1.36532208	0.617847834	0.002469136	0.496296296	0.372839506	0.128395062
1	1.5T	2	1	5	0	1		0	3.510819	4.644018	3.276054	90.938	57.713	44.776	2.030954083	1.575693518	0.775839066	0.062222222	0.666666667	0.271111111	0
1	1.5T	2	1	6	0	1		0	3.5825805	6.0044895	4.5865755	83.312	53.854	67.964	1.225825437	1.546997438	1.262004679	0.254320988	0.639506173	0.10617284	0
1	1.5T	2	1	7	0	1		0	4.514148	9.16083	5.818176	97.595	50.832	73.327	1.330955855	1.919951999	1.442536198	0.213333333	0.397777778	0.388888889	0
1	1.5T	2	1	8	0	1		0	5.05827	2.240091	5.2772175	119.72	31.031	52.801	2.2673813	3.858077406	1.701556508	0.249382716	0.612345679	0.138271605	0
1	1.5T	2	1	9	0	1		0	6.324669	6.5772495	4.6022265	133.07	69.25	46.427	2.866220087	1.921588448	0.670425993	0.434567901	0.466666667	0.098765432	0
1	1.5T	2	1	10	1	1	0	0	6.1949655	3.8253375	5.01831	132	57.854	49.222	2.681727683	2.281605421	0.850796833	0.68	0.282222222	0.037777778	0
1	1.5T	2	1	11	0	1		0	5.5053225	3.133197	4.3538085	149.59	48.034	56.757	2.635622038	3.114252405	1.181600533	0.150617284	0.565432099	0.283950617	0
1	1.5T	2	1	12	0	1		0	3.943719	3.4387245	3.484845	126.96	55.8	55.806	2.275024191	2.275268817	1.000107527	0.259259259	0.674074074	0.066666667	0
1	1.5T	2	1	13	0	1		0	3.457206	4.6518435	6.767892	66.64	43.362	38.28	1.740856844	1.536829482	0.882800609	0.037777778	0.577777778	0.384444444	0
1	1.5T	2	1	14	1	0		0	16.2705465	5.999661	5.999661	198.81	0	0				0	0	0	1
1	1.5T	2	1	15	0	0		0	5.999661	5.999661	5.999661	0	0	0				0	0.046	0.198	0.756
1	1.5T	2	1	16	0	1		0	3.9935025	4.8679605	4.8812805	72.536	45.307	47.424	1.529520918	1.60098881	1.046725672	0.077777778	0.606666667	0.275555556	0.04
1	1.5T	2	1	17	0	1		0	4.319676	3.9528765	5.0018265	140.06	55.108	64.123	2.184239664	2.541554765	1.163587864	0.291111111	0.637777778	0.071111111	0
1	1.5T	2	1	18	0	1		0	4.083246	4.4820135	4.8393225	133.94	60.843	74.37	1.800995025	2.201403613	1.222326315	0.322	0.552	0.126	0
1	1.5T	2	1	19	0	1		0	5.032296	7.769889	5.8776165	137	87.23	89.002	1.539291252	1.570560587	1.020314112	0.282222222	0.375555556	0.342222222	0
1	1.5T	2	1	20	0	1		0	4.3451505	4.2475815	16.2705465	109.73	52.243	139.38	0.787272205	2.100377084	2.667917233	0.284	0.444	0.272	0
1	1.5T	2	1	21	0	1		0	4.752909	4.7281005	3.5779185	110.61	54.603	54.337	2.035629497	2.025712873	0.995128473	0.408888889	0.528888889	0.062222222	0
1	1.5T	2	1	22	1	1	1	1	5.7304305	5.2259355	4.819842	145.91	57.932	61.827	2.35997218	2.518642546	1.067233998	0.635555556	0.32	0.044444444	0
1	1.5T	2	1	23	1	1	1	1	5.6941335	4.6991295	5.876451	145.53	51.417	76.398	1.904892798	2.830386837	1.485850983	0.772	0.206	0.022	0
1	1.5T	2	1	24	0	1		0	4.3974315	2.7124515	5.2455825	148.22	40.173	91.488	1.620103183	3.689542728	2.277350459	0.528888889	0.417777778	0.053333333	0
1	1.5T	2	1	25	1	1	1	1	4.321341	2.811852	4.547781	153.34	60.12	83.398	1.838653205	2.550565536	1.387192282	0.755555556	0.244444444	0	0
1	1.5T	2	1	26	0	1		0	3.8961	3.8043585	4.4034255	88.918	59.6	64.497	1.378637766	1.491912752	1.08216443	0.39	0.488	0.122	0
1	1.5T	2	1	27	0	0		0	16.2705465	5.999661	5.999661	60.211	0	0				0	0.002469136	0.056790123	0.940740741
1	1.5T	2	1	28	0	0		0	3.8559735	3.5556075	3.8016945	46.614	26.92	32.629	1.428606454	1.731575037	1.212072808	0.122222222	0.588888889	0.171111111	0.117777778
1	1.5T	2	1	29	1	1	1	1	5.2109505	4.32567	4.5659295	157.6	63.405	70.181	2.245622034	2.485608391	1.106868543	0.464197531	0.49382716	0.041975309	0
1	1.5T	2	1	30	1	1	1	1	3.83616	3.143853	3.851478	132.67	44.417	65.349	2.030176437	2.986919423	1.471261004	0.795061728	0.204938272	0	0
1	1.5T	2	1	31	1	1	1	1	3.620043	3.7870425	4.1816475	123.58	51.071	83.582	1.478548013	2.419768557	1.636584363	0.942222222	0.057777778	0	0
1	1.5T	2	1	32	1	1	1	1	4.406589	4.673322	5.828499	126.36	65.86	106.38	1.187817259	1.918615244	1.615244458	0.879012346	0.116049383	0.004938272	0
1	1.5T	2	1	33	0	1		0	4.6654965	5.282712	5.215446	116.15	46.749	85.241	1.362607196	2.484545124	1.823375901	0.702222222	0.197777778	0.1	0
1	1.5T	2	1	34	1	1	1	1	5.275719	6.311016	4.091238	142.09	44.902	81.184	1.750221719	3.164447018	1.808026369	0.716049383	0.279012346	0.004938272	0
1	1.5T	2	1	35	1	1	1	1	5.5079865	5.065263	4.5882405	155.73	40.451	75.469	2.06349627	3.84984302	1.865689353	0.735802469	0.254320988	0.009876543	0
1	1.5T	2	1	36	1	1	1	1	3.9075885	3.560436	4.1906385	132.12	44.384	87.934	1.502490504	2.976748378	1.981209445	0.853333333	0.137777778	0.008888889	0
1	1.5T	2	1	37	1	1	1	1	4.222107	3.703959	3.4550415	144.04	45.958	87.893	1.638810827	3.134165978	1.912463554	0.725925926	0.274074074	0	0
1	1.5T	2	1	38	1	1	1	1	4.315014	2.534463	3.785544	126.82	52.303	83.368	1.521207178	2.424717511	1.593942986	0.827160494	0.172839506	0	0
1	1.5T	2	1	39	1	1	1	1	4.4607015	3.644685	5.0750865	72.171	62.581	96.135	0.750725542	1.153241399	1.536169125	0.908888889	0.091111111	0	0
1	1.5T	2	1	40	0	0		0	2.9965005	5.999661	3.268728	21.782	0	9.6867	2.248650211			0.017777778	0.262222222	0.297777778	0.422222222
1	1.5T	2	1	41	0	1		0	3.868794	3.0534435	3.0920715	76.201	35.25	36.381	2.094527363	2.161730496	1.032085106	0.28	0.586	0.134	0
1	1.5T	2	1	42	0	1		0	4.576419	3.338658	4.364298	154.33	60.297	61.472	2.51057392	2.559497156	1.019486873	0.317777778	0.624444444	0.057777778	0
1	1.5T	2	1	43	1	1	1	1	3.498165	3.1443525	3.382614	124.34	47.149	56.221	2.211629107	2.63717152	1.192411292	0.748888889	0.251111111	0	0
1	1.5T	2	1	44	1	1	1	1	3.766896	4.784211	4.121874	123.1	58.468	90.731	1.356757889	2.10542519	1.551806116	0.984	0.016	0	0
1	1.5T	2	1	45	1	1	1	1	4.365297	5.7697245	4.2016275	115.94	44.711	93.434	1.240875912	2.593097895	2.089731833	0.988888889	0.011111111	0	0
1	1.5T	2	1	46	1	1	0	0	4.946715	5.000994	5.6445165	135.34	35.621	95.667	1.414698903	3.799444148	2.685691025	0.966	0.034	0	0
1	1.5T	2	1	47	1	1	1	1	4.598064	6.1100505	4.7397555	146.14	49.732	83.206	1.756363724	2.938550631	1.67308775	0.991111111	0.008888889	0	0
1	1.5T	2	1	48	1	1	1	1	4.063266	4.0504455	3.914082	124.68	48.267	74.677	1.669590369	2.583131332	1.54716473	1	0	0	0
1	1.5T	2	1	49	1	1	1	1	3.4357275	4.357971	3.607056	116.88	62.799	95.536	1.223413164	1.861176133	1.52129811	1	0	0	0
1	1.5T	2	1	50	1	1	1	1	4.100229	4.189473	3.0840795	127.11	54.123	84.179	1.509996555	2.348539438	1.55532768	0.988888889	0.011111111	0	0
1	1.5T	2	1	51	1	1	1	1	4.724937	3.289041	3.803193	108.49	55.98	83.529	1.298830346	1.938013576	1.492122186	0.973333333	0.026666667	0	0
1	1.5T	2	1	52	1	1	1	1	4.2505785	4.5456165	5.1286995	66.856	53.367	94.756	0.705559542	1.252759196	1.775554181	0.99	0.01	0	0
1	1.5T	2	1	53	0	1		0	3.770559	2.6082225	5.999661	49.81	11.457	0		4.347560443	0	0.167901235	0.535802469	0.264197531	0.032098765
1	1.5T	2	1	54	0	1		0	4.6295325	4.946049	2.8756215	98.014	65.325	37.714	2.598875749	1.500405664	0.577328741	0.446666667	0.431111111	0.122222222	0
1	1.5T	2	1	55	0	1		0	3.874455	3.489507	4.098897	126.43	70.309	51.38	2.460685091	1.798205066	0.730774154	0.204938272	0.664197531	0.130864198	0
1	1.5T	2	1	56	1	1	1	1	3.8736225	3.457206	3.741588	121.02	56.337	66.298	1.825394431	2.148144204	1.176810977	0.679012346	0.291358025	0.02962963	0
1	1.5T	2	1	57	1	1	1	1	4.483512	5.7870405	4.067262	124.88	55.217	85.042	1.468450883	2.261622326	1.540141623	0.942222222	0.057777778	0	0
1	1.5T	2	1	58	1	1	1	1	5.176485	1.809189	4.2642315	126.47	20.934	76.81	1.6465304	6.041368109	3.669150664	0.92345679	0.034567901	0.041975309	0
1	1.5T	2	1	59	0	1		0	4.486842	3.5249715	4.1177115	114.69	35.942	73.306	1.564537691	3.190974348	2.039563742	0.562222222	0.106666667	0.331111111	0
1	1.5T	2	1	60	0	1		0	4.4800155	4.8146805	3.6575055	111.17	44.52	61.315	1.813096306	2.497079964	1.377246181	0.350617284	0.254320988	0.395061728	0
1	1.5T	2	1	61	0	1		0	4.001994	3.466863	3.6292005	100.31	41.587	70.31	1.426681838	2.412051843	1.690672566	0.24691358	0.441975309	0.308641975	0.002469136
1	1.5T	2	1	62	0	1		0	3.5123175	3.953043	4.620375	94.579	54.108	96.518	0.979910483	1.747967029	1.783802765	0.257777778	0.546666667	0.195555556	0
1	1.5T	2	1	63	0	1		0	3.6581715	3.6981315	3.9661965	92.502	40.479	78.428	1.179451216	2.285184911	1.937498456	0.269135802	0.540740741	0.190123457	0
1	1.5T	2	1	64	0	1		0	4.1143815	3.729933	4.8103515	89.425	50.319	95.531	0.936083575	1.777161708	1.898507522	0.538271605	0.251851852	0.209876543	0
1	1.5T	2	1	65	1	1	0	0	3.7377585	3.227103	6.976017	54.119	31.218	91.872	0.589069575	1.733583189	2.942917548	0.902222222	0.071111111	0.026666667	0
1	1.5T	2	1	66	0	1		0	3.79953	5.6904705	2.7953685	35.071	38.975	13.504	2.597082346	0.899833226	0.346478512	0.264197531	0.575308642	0.160493827	0
1	1.5T	2	1	67	0	1		0	3.8969325	6.0581025	2.5839135	83.547	68.821	24.585	3.398291641	1.213975385	0.357231078	0.442222222	0.471111111	0.086666667	0
1	1.5T	2	1	68	0	1		0	3.97269	3.6172125	4.3751205	118.34	69.658	46.941	2.521037047	1.69887163	0.67387809	0.165432099	0.77037037	0.064197531	0
1	1.5T	2	1	69	1	1	1	1	4.098231	4.2219405	4.365297	117.68	64.182	70.844	1.661114562	1.833535882	1.103798573	0.590123457	0.395061728	0.014814815	0
1	1.5T	2	1	70	1	1	0	0	4.33566	4.880115	3.8436525	124.95	53.859	73.239	1.706058248	2.319946527	1.359828441	0.675555556	0.324444444	0	0
1	1.5T	2	1	71	1	1	1	1	4.4410545	4.990005	4.9585365	124.6	53.883	75.788	1.644059746	2.312417646	1.406528961	0.802469136	0.197530864	0	0
1	1.5T	2	1	72	1	1	1	1	4.490172	3.558438	4.1456835	118.43	45.375	63.862	1.854467445	2.610027548	1.407426997	0.824444444	0.133333333	0.042222222	0
1	1.5T	2	1	73	0	1		0	4.214781	5.685975	3.6238725	121.45	44.176	57.411	2.115448259	2.749230351	1.299597066	0.47654321	0.241975309	0.281481481	0
1	1.5T	2	1	74	0	1		0	4.429566	4.7241045	4.820841	133.34	37.573	86.658	1.538692331	3.548824954	2.306390227	0.37037037	0.140740741	0.488888889	0
1	1.5T	2	1	75	0	1		0	3.631365	2.8216755	3.460869	109.29	27.703	72.639	1.504563664	3.945060102	2.622062592	0.377777778	0.084444444	0.537777778	0
1	1.5T	2	1	76	0	1		0	3.5219745	5.6212065	5.243085	90.638	35.34	80.627	1.124164362	2.564742501	2.281465761	0.481481481	0.10617284	0.412345679	0
1	1.5T	2	1	77	0	1		0	4.221108	4.210785	5.5845765	91.526	49.015	110.67	0.827017259	1.867305927	2.257880241	0.69382716	0.15308642	0.15308642	0
1	1.5T	2	1	78	0	1		0	4.129533	6.389271	4.464198	38.213	42.234	79.858	0.478511859	0.904792347	1.890846238	0.433333333	0.333333333	0.233333333	0
1	1.5T	2	1	79	0	1		0	4.773888	8.564427	7.157169	29.167	37.067	21.396	1.363198729	0.78687242	0.577225025	0.035555556	0.606666667	0.32	0.037777778
1	1.5T	2	1	80	0	1		0	3.703293	5.1253695	2.717946	68.698	34.013	21.141	3.24951516	2.019757152	0.621556464	0.152	0.554	0.294	0
1	1.5T	2	1	81	0	1		0	3.772557	2.9821815	5.6688255	98.113	52.127	57.162	1.716402505	1.882191571	1.096591018	0.011111111	0.702222222	0.286666667	0
1	1.5T	2	1	82	0	1		0	4.103559	4.798863	4.3281675	128.99	67.908	66.694	1.934057037	1.899481652	0.982122872	0.14	0.684444444	0.175555556	0
1	1.5T	2	1	83	0	1		0	4.1972985	5.0271345	4.6015605	127.39	69.575	75.653	1.683872417	1.830973769	1.087358965	0.054	0.774	0.172	0
1	1.5T	2	1	84	0	1		0	4.5775845	5.2678935	5.2279335	119.52	75.189	69.11	1.729416872	1.589594223	0.919150408	0.128888889	0.804444444	0.066666667	0
1	1.5T	2	1	85	1	1	1	1	4.428234	4.5929025	5.603724	132.04	61.032	82.231	1.60572047	2.163455237	1.347342378	0.48	0.498	0.022	0
1	1.5T	2	1	86	0	1		0	4.539789	6.8090175	5.0997285	138.12	61.625	86.716	1.592785645	2.241298174	1.407156187	0.555555556	0.275555556	0.168888889	0
1	1.5T	2	1	87	0	1		0	3.745917	3.4663635	4.5219735	114.49	33.365	84.177	1.360110244	3.431440132	2.522913232	0.502222222	0.248888889	0.248888889	0
1	1.5T	2	1	88	0	1		0	3.349647	2.432898	3.8886075	94.811	23.092	71.381	1.328238607	4.105794214	3.091157111	0.514	0.132	0.354	0
1	1.5T	2	1	89	0	1		0	3.781881	3.950379	4.2752205	99.018	39.795	79.982	1.238003551	2.488202035	2.009850484	0.553333333	0.104444444	0.342222222	0
1	1.5T	2	1	90	0	1		0	4.3561395	5.6298645	5.2515765	106.08	62.297	98.932	1.072251648	1.702810729	1.588070052	0.708888889	0.14	0.151111111	0
1	1.5T	2	1	91	0	1		0	3.509487	4.1793165	4.970691	62	48.349	84.998	0.729428928	1.282342965	1.758009473	0.634	0.256	0.11	0
1	1.5T	2	1	92	0	1		0	2.818179	5.452542	4.024305	12.006	24.229	19.578	0.61323935	0.495521895	0.808039952	0.083950617	0.55308642	0.333333333	0.02962963
1	1.5T	2	1	93	0	1		0	4.593069	4.0051575	3.6821475	86.349	34.169	34.676	2.490166109	2.527115221	1.014838011	0.171111111	0.671111111	0.157777778	0
1	1.5T	2	1	94	1	1	1	1	4.0877415	3.54978	4.284378	110.2	43.377	55.008	2.003344968	2.540516864	1.268137492	0.47654321	0.52345679	0	0
1	1.5T	2	1	95	1	1	1	1	4.2499125	4.2425865	4.9009275	124.78	55.949	64.303	1.940500443	2.230245402	1.149314554	0.185185185	0.787654321	0.027160494	0
1	1.5T	2	1	96	1	1	1	1	4.3364925	5.9631975	5.179149	112.17	71.667	74.323	1.509223255	1.565155511	1.037060293	0.406666667	0.593333333	0	0
1	1.5T	2	1	97	1	1	1	1	4.3048575	4.7490795	5.302359	114.81	61.572	69.8	1.644842407	1.864646268	1.13363217	0.735802469	0.264197531	0	0
1	1.5T	2	1	98	1	1	1	1	4.399929	5.073921	5.564763	133.99	52.738	88.293	1.517560849	2.54067276	1.674181804	0.837777778	0.133333333	0.028888889	0
1	1.5T	2	1	99	0	1		0	4.459869	5.365962	6.2898705	119.29	41.445	96.04	1.242086631	2.878272409	2.317287972	0.533333333	0.138271605	0.328395062	0
1	1.5T	2	1	100	0	1		0	3.460203	5.355639	5.2159455	87.351	38.496	80.039	1.091355464	2.269092893	2.079151081	0.256790123	0.338271605	0.404938272	0
1	1.5T	2	1	101	0	1		0	3.3271695	4.397931	5.216778	80.203	38.462	72.666	1.103721135	2.085252977	1.889293328	0.177777778	0.58	0.242222222	0
1	1.5T	2	1	102	0	1		0	3.9152475	4.655673	4.354641	94.818	32.601	71.842	1.319812923	2.908438391	2.203674734	0.367901235	0.47654321	0.155555556	0
1	1.5T	2	1	103	0	1		0	4.9015935	3.8949345	5.3391555	106.04	43.115	97.394	1.088773436	2.459468862	2.258935405	0.627160494	0.162962963	0.209876543	0
1	1.5T	2	1	104	1	1	0	0	7.558101	5.748912	6.3051885	102.52	44.741	96.381	1.063695127	2.291410563	2.15419861	0.924444444	0.048888889	0.026666667	0
1	1.5T	2	1	105	0	1		0	3.111885	3.860136	2.113551	19.36	17.541	11.861	1.632240115	1.103699903	0.676187219	0.09382716	0.698765432	0.195061728	0.012345679
1	1.5T	2	1	106	0	1		0	5.2912035	4.7340945	5.473188	121.12	51.686	56.765	2.133709152	2.343381186	1.098266455	0.213333333	0.675555556	0.111111111	0
1	1.5T	2	1	107	1	1	1	1	5.164497	4.488507	4.4713575	143.71	47.314	55.537	2.587644273	3.037367375	1.173796339	0.530864198	0.437037037	0.032098765	0
1	1.5T	2	1	108	1	1	1	1	5.1456825	4.6155465	4.940055	113.84	59.92	68.898	1.652297599	1.899866489	1.149833111	0.89382716	0.10617284	0	0
1	1.5T	2	1	109	1	1	1	1	3.89943	6.329331	4.9165785	96.54	63.837	80.563	1.198316845	1.512289111	1.262011059	0.937777778	0.062222222	0	0
1	1.5T	2	1	110	1	1	1	1	3.9871755	3.5359605	4.528467	118.33	40.913	83.044	1.424907278	2.892234742	2.029770489	0.985185185	0.014814815	0	0
1	1.5T	2	1	111	0	1		0	4.3151805	4.072257	4.5709245	139.54	39.791	90.672	1.538953591	3.506823151	2.27870624	0.773333333	0.097777778	0.128888889	0
1	1.5T	2	1	112	0	1		0	4.7490795	3.615714	5.8586355	138.72	24.316	87.593	1.583688194	5.704885672	3.602278335	0.75308642	0.190123457	0.056790123	0
1	1.5T	2	1	113	1	1	0	0	4.4320635	2.040624	5.010318	124.22	25.308	86.838	1.430479744	4.908329382	3.431247037	0.891358025	0.108641975	0	0
1	1.5T	2	1	114	1	1	1	1	4.0194765	4.0477815	3.7897065	106.75	48.132	78.347	1.36252824	2.21785922	1.627752846	0.962222222	0.037777778	0	0
1	1.5T	2	1	115	1	1	1	1	5.2439175	3.9089205	3.9971655	112.66	38.547	81.902	1.375546385	2.922665837	2.124730848	1	0	0	0
1	1.5T	2	1	116	1	1	0	0	4.5549405	5.108886	4.7770515	101.4	35.901	96.627	1.049396132	2.82443386	2.691484917	0.977777778	0.022222222	0	0
1	1.5T	2	1	117	1	1	0	0	5.634693	5.778882	6.252408	79.779	36.748	88.078	0.905776698	2.170975291	2.396810711	0.948888889	0.051111111	0	0
1	1.5T	2	1	118	0	1		0	3.7094535	3.66633	2.5469505	41.305	22.638	13.447	3.071688853	1.824586978	0.594001237	0.211111111	0.606666667	0.18	0.002222222
1	1.5T	2	1	119	0	1		0	5.3641305	4.3468155	4.2312645	108.5	42.067	42.426	2.557394051	2.579218865	1.008534005	0.346	0.576	0.078	0
1	1.5T	2	1	120	1	1	1	1	5.462199	4.565097	4.322673	128.96	54.633	52.767	2.443951712	2.360478099	0.965844819	0.355555556	0.617777778	0.026666667	0
1	1.5T	2	1	121	1	1	1	1	5.4906705	4.1966325	4.2522435	119.51	52.762	69.526	1.718925294	2.265077139	1.317728668	0.937777778	0.062222222	0	0
1	1.5T	2	1	122	1	1	1	1	4.6901385	4.1949675	5.146515	114.43	55.566	98.275	1.164385653	2.059352842	1.7686175	1	0	0	0
1	1.5T	2	1	123	1	1	1	1	4.84848	4.996665	4.5695925	126.21	36.608	85.519	1.475812393	3.44760708	2.336074082	1	0	0	0
1	1.5T	2	1	124	1	1	1	1	4.587408	4.6624995	5.1430185	135.32	42.39	96.166	1.407150136	3.192262326	2.268601085	0.944	0.056	0	0
1	1.5T	2	1	125	1	1	0	0	5.270724	8.808516	5.267394	148.29	51.253	92.745	1.59890021	2.893294051	1.809552612	0.968888889	0.031111111	0	0
1	1.5T	2	1	126	1	1	0	0	4.3997625	2.9448855	4.4893395	122.09	24.77	86.119	1.417689476	4.928946306	3.476746064	0.975555556	0.024444444	0	0
1	1.5T	2	1	127	1	1	1	1	3.902094	4.105557	3.8113515	111.51	50.655	93.626	1.191015316	2.201362156	1.848307176	0.922	0.078	0	0
1	1.5T	2	1	128	1	1	1	1	4.8469815	3.940056	3.7917045	122.26	54.649	80.456	1.519588346	2.237186408	1.47223188	0.944444444	0.055555556	0	0
1	1.5T	2	1	129	1	1	1	1	4.404258	3.47985	4.7430855	108.54	48.36	74.621	1.454550328	2.244416873	1.543031431	0.791111111	0.208888889	0	0
1	1.5T	2	1	130	1	1	0	0	4.927068	11.4926625	4.1733225	72.392	60.524	51.914	1.394460069	1.196087502	0.857742383	0.788	0.212	0	0
1	1.5T	2	1	131	0	0		0	3.856806	2.612385	0	34.319	12.806	0.12999	264.0126164	2.679915665	0.010150711	0.155555556	0.459259259	0.187654321	0.197530864
1	1.5T	2	1	132	0	1		0	4.324005	3.980349	5.1673275	75.955	39.995	28.497	2.665368284	1.899112389	0.712514064	0.155555556	0.6	0.244444444	0
1	1.5T	2	1	133	1	1	1	1	5.5386225	4.206123	4.438557	138.07	60.808	58.253	2.37017836	2.270589396	0.957982502	0.362962963	0.614814815	0.022222222	0
1	1.5T	2	1	134	1	1	1	1	4.774221	4.227102	3.6371925	126.6	43.264	64.795	1.953854464	2.926220414	1.497665496	0.844444444	0.155555556	0	0
1	1.5T	2	1	135	1	1	1	1	4.7207745	3.9582045	5.94405	127.54	58.224	102.1	1.249167483	2.190505633	1.75357241	0.991111111	0.008888889	0	0
1	1.5T	2	1	136	1	1	0	0	5.553441	4.241754	5.01165	131.79	45.79	82.625	1.595037821	2.878139332	1.804433282	0.975308642	0.024691358	0	0
1	1.5T	2	1	137	1	1	0	0	5.3874405	9.4620285	4.473522	119.69	62.4	64.995	1.841526271	1.918108974	1.041586538	0.831111111	0.168888889	0	0
1	1.5T	2	1	138	1	1	0	0	6.238422	9.23742	5.9555385	135.56	72.161	94.038	1.441544907	1.878577071	1.303169302	0.760493827	0.239506173	0	0
1	1.5T	2	1	139	1	1	1	1	5.4387225	5.350977	5.03163	130.64	47.057	73.67	1.773313425	2.776207578	1.565548165	0.72345679	0.256790123	0.019753086	0
1	1.5T	2	1	140	1	1	0	0	4.258404	7.020306	3.996	126.83	69.494	73.069	1.735756614	1.825049645	1.05144329	0.855555556	0.144444444	0	0
1	1.5T	2	1	141	1	1	1	1	4.3980975	6.0274665	4.845816	127.22	66.492	77.958	1.631904359	1.91331288	1.172441798	0.666666667	0.325925926	0.007407407	0
1	1.5T	2	1	142	0	1		0	3.658671	3.0694275	4.544118	104.12	40.844	57.464	1.811917026	2.549211635	1.406914112	0.343209877	0.577777778	0.079012346	0
1	1.5T	2	1	143	0	1		0	4.4383905	4.1366925	4.128867	70.939	30.149	39.402	1.800390843	2.35294703	1.306909019	0.517777778	0.424444444	0.057777778	0
1	1.5T	2	1	144	0	0		0	5.999661	16.2705465	0	0	85.266	5.7352	0	0	0.067262449	0	0.115555556	0.206666667	0.677777778
1	1.5T	2	1	145	0	1		0	3.8972655	4.3751205	7.0933995	48.681	41.027	34.26	1.420928196	1.18656007	0.835059839	0.07	0.732	0.19	0.008
1	1.5T	2	1	146	0	1		0	5.2052895	4.293036	4.636692	152.89	55.157	66.788	2.289183686	2.771905651	1.210870787	0.317777778	0.604444444	0.077777778	0
1	1.5T	2	1	147	1	1	1	1	4.9052565	5.206455	4.305024	153.87	67.361	78.046	1.971529611	2.284259438	1.158622942	0.502222222	0.497777778	0	0
1	1.5T	2	1	148	1	1	1	1	4.611384	4.366629	5.8326615	141.19	73.118	95.026	1.485803885	1.930988266	1.299625263	0.712	0.288	0	0
1	1.5T	2	1	149	1	1	1	1	5.2139475	3.7574055	5.351643	142.2	53.156	87.33	1.628306424	2.675144857	1.642900143	0.433333333	0.537777778	0.028888889	0
1	1.5T	2	1	150	1	1	1	1	5.0238045	6.478515	5.023305	122.18	64.877	75.951	1.608668747	1.883256008	1.170692233	0.546	0.41	0.044	0
1	1.5T	2	1	151	1	1	1	1	5.752575	6.0993945	5.59107	131.78	72.869	84.361	1.562096229	1.808450782	1.157707667	0.693333333	0.288888889	0.017777778	0
1	1.5T	2	1	152	1	1	0	0	7.248078	6.3671265	6.9984945	167.59	74.098	61.641	2.718807287	2.26173446	0.831884801	0.708888889	0.291111111	0	0
1	1.5T	2	1	153	1	1	1	1	5.800194	6.2818785	4.736259	136.28	58.776	45.594	2.988989779	2.318633456	0.775724786	0.574	0.406	0.02	0
1	1.5T	2	1	154	0	1		0	6.0427845	6.962364	5.0491125	119.77	47.725	58.131	2.060346459	2.509586171	1.218040859	0.413333333	0.506666667	0.08	0
1	1.5T	2	1	155	0	1		0	4.6644975	3.55644	4.0411215	89.674	18.534	26.22	3.420061022	4.838351138	1.414697313	0.075555556	0.675555556	0.248888889	0
1	1.5T	2	1	156	0	0		0	3.4510455	5.999661	1.827171	27.461	0	7.8883	3.481231698			0.006	0.526	0.392	0.076
1	1.5T	2	1	157	1	0		0	5.999661	5.999661	5.999661	0	0	0				0	0	0	1
1	1.5T	2	1	158	0	0		0	5.999661	3.0121515	5.475852	0	10.277	14.138	0	0	1.375693296	0	0.251111111	0.193333333	0.555555556
1	1.5T	2	1	159	0	1		0	4.9528755	3.9508785	3.650013	75.861	18.074	39.596	1.915875341	4.197244661	2.190771274	0.108641975	0.674074074	0.185185185	0.032098765
1	1.5T	2	1	160	1	1	1	1	4.411584	4.0201425	4.416579	103.38	46.852	60.872	1.698317782	2.206522667	1.299240161	0.145679012	0.814814815	0.039506173	0
1	1.5T	2	1	161	0	1		0	4.4154135	3.895767	4.3977645	107.9	62.509	64.082	1.683780157	1.726151434	1.025164376	0.333333333	0.613333333	0.053333333	0
1	1.5T	2	1	162	0	1		0	4.8053565	4.9522095	5.1450165	114.43	63.499	66.932	1.70964561	1.802075623	1.054063844	0.143209877	0.57037037	0.286419753	0
1	1.5T	2	1	163	0	1		0	5.713947	6.53013	6.145182	125.28	74.586	57.73	2.1701022	1.679671788	0.774005846	0.26	0.657777778	0.082222222	0
1	1.5T	2	1	164	0	1		0	4.7407545	4.4107515	5.2016265	75.827	56.246	44.258	1.713294772	1.348131423	0.786864844	0.266666667	0.57037037	0.162962963	0
1	1.5T	2	1	165	0	1		0	5.6531745	4.7554065	3.36996	45.459	32.823	16.922	2.686384588	1.384973951	0.515553118	0.286419753	0.637037037	0.07654321	0
1	1.5T	2	1	166	0	1		0	3.8326635	6.7803795	4.633362	29.307	30.133	26.322	1.113403237	0.972588192	0.873527362	0.086666667	0.666666667	0.237777778	0.008888889
1	1.5T	2	1	167	0	0		0	2.468862	5.216112	2.874789	24.091	12.309	21.49	1.121033039	1.957185799	1.745877001	0.032098765	0.340740741	0.449382716	0.177777778
1	1.5T	2	1	168	0	0		0	5.084244	5.999661	0.16864785	29.223	0	5.3654	5.446565028			0	0.140740741	0.380246914	0.479012346
1	1.5T	2	1	169	0	0		0	5.999661	5.999661	1.2478842	0	0	3.5757	0			0	0	0.057777778	0.942222222
1	1.5T	2	2	1	1	0		0	3.5752545	5.999661	5.999661	8.8953	0	0				0	0	0	1
1	1.5T	2	2	2	1	0		0	5.999661	4.4210745	5.999661	0	12.118	0		0	0	0	0	0	1
1	1.5T	2	2	3	0	0		0	5.999661	2.229768	2.5226415	0	13.265	16.186	0	0	1.220203543	0	0.049382716	0.140740741	0.809876543
1	1.5T	2	2	4	0	0		0	2.495169	2.41758	3.1553415	70.537	28.031	32.31	2.183132157	2.516392565	1.152652421	0.002469136	0.496296296	0.372839506	0.128395062
1	1.5T	2	2	5	0	1		0	2.838825	2.348649	4.151178	85.01	39.252	64.591	1.316127634	2.165749516	1.645546724	0.062222222	0.666666667	0.271111111	0
1	1.5T	2	2	6	0	1		0	3.743919	3.2579055	3.4030935	100.55	50.216	66.046	1.522423765	2.002349849	1.315238171	0.254320988	0.639506173	0.10617284	0
1	1.5T	2	2	7	0	1		0	4.6411875	5.6931345	4.474188	129.27	67.67	67.937	1.902792293	1.910299985	1.003945618	0.213333333	0.397777778	0.388888889	0
1	1.5T	2	2	8	0	1		0	5.869791	6.7314285	4.238091	139.13	74.295	64.803	2.146968505	1.872669762	0.872239047	0.249382716	0.612345679	0.138271605	0
1	1.5T	2	2	9	0	1		0	5.2445835	6.420906	5.221107	136.34	69.051	48.313	2.822014779	1.974482629	0.699671257	0.434567901	0.466666667	0.098765432	0
1	1.5T	2	2	10	1	1	0	0	5.4277335	4.1873085	4.5019935	151.45	36.73	47.916	3.160739628	4.123332426	1.304546692	0.68	0.282222222	0.037777778	0
1	1.5T	2	2	11	0	1		0	5.7087855	4.534461	5.8260015	147.51	46.747	77.968	1.891930023	3.155496609	1.667871735	0.150617284	0.565432099	0.283950617	0
1	1.5T	2	2	12	0	1		0	3.637359	4.298364	3.856473	105.2	57.564	64.993	1.618635853	1.827531096	1.129056355	0.259259259	0.674074074	0.066666667	0
1	1.5T	2	2	13	0	1		0	2.64069	2.803527	2.438559	54.246	32.875	38.494	1.40920663	1.650068441	1.170920152	0.037777778	0.577777778	0.384444444	0
1	1.5T	2	2	14	1	0		0	16.2705465	5.999661	5.999661	79.057	0	0				0	0	0	1
1	1.5T	2	2	15	0	0		0	5.999661	3.5556075	5.999661	0	19.091	0		0	0	0	0.046	0.198	0.756
1	1.5T	2	2	16	0	1		0	3.2186115	4.0174785	3.462201	79.719	54.92	46.271	1.722871777	1.451547706	0.842516387	0.077777778	0.606666667	0.275555556	0.04
1	1.5T	2	2	17	0	1		0	3.5849115	2.6038935	3.786876	141.07	52.916	62.891	2.243087246	2.66592335	1.188506312	0.291111111	0.637777778	0.071111111	0
1	1.5T	2	2	18	0	1		0	3.735927	3.1167135	3.650346	126.25	46.314	74.844	1.686841965	2.725957594	1.616012437	0.322	0.552	0.126	0
1	1.5T	2	2	19	0	1		0	3.908421	3.8576385	3.515814	120.86	46.235	79.674	1.516931496	2.614036985	1.72323997	0.282222222	0.375555556	0.342222222	0
1	1.5T	2	2	20	0	1		0	5.170491	6.5995605	5.262732	152.61	63.696	78.455	1.945191511	2.395911831	1.231709997	0.284	0.444	0.272	0
1	1.5T	2	2	21	0	1		0	5.106555	4.263066	4.3448175	133.67	52.705	58.167	2.298038407	2.536192012	1.103633431	0.408888889	0.528888889	0.062222222	0
1	1.5T	2	2	22	1	1	1	1	4.876452	5.912415	4.024638	132.41	65.39	59.224	2.235749021	2.024927359	0.905704236	0.635555556	0.32	0.044444444	0
1	1.5T	2	2	23	1	1	1	1	4.499829	4.153176	4.327335	145.91	48.808	65.07	2.242354388	2.98946894	1.333183085	0.772	0.206	0.022	0
1	1.5T	2	2	24	0	1		0	4.244085	6.031629	5.384277	137.44	66.278	87.074	1.578427544	2.07368961	1.313769275	0.528888889	0.417777778	0.053333333	0
1	1.5T	2	2	25	1	1	1	1	3.944052	3.6248715	3.3091875	127.29	66.588	77.844	1.635193464	1.911605695	1.169039467	0.755555556	0.244444444	0	0
1	1.5T	2	2	26	0	1		0	3.443886	3.107223	2.9315655	78.65	45.707	56.347	1.395815216	1.720742993	1.2327871	0.39	0.488	0.122	0
1	1.5T	2	2	27	0	0		0	5.7770505	5.999661	5.999661	35.092	0	0				0	0.002469136	0.056790123	0.940740741
1	1.5T	2	2	28	0	0		0	4.185477	4.1866425	2.7494145	59.948	25.684	13.594	4.409886715	2.334060115	0.529278929	0.122222222	0.588888889	0.171111111	0.117777778
1	1.5T	2	2	29	1	1	1	1	4.882113	5.17149	5.276385	147.23	84.604	76.175	1.932786347	1.740225048	0.900371141	0.464197531	0.49382716	0.041975309	0
1	1.5T	2	2	30	1	1	1	1	3.8922705	3.054609	4.396266	132.81	56.561	72.095	1.842152715	2.348084369	1.274641537	0.795061728	0.204938272	0	0
1	1.5T	2	2	31	1	1	1	1	3.9425535	4.150845	3.382614	125.28	48.192	77.634	1.613725945	2.599601594	1.610931275	0.942222222	0.057777778	0	0
1	1.5T	2	2	32	1	1	0	0	3.876786	6.443217	3.834828	132.93	54.067	81.867	1.623731174	2.458616161	1.514176855	0.879012346	0.116049383	0.004938272	0
1	1.5T	2	2	33	0	1		0	4.6595025	3.873789	4.8130155	140.9	43.318	70.923	1.986661591	3.252689413	1.637263955	0.702222222	0.197777778	0.1	0
1	1.5T	2	2	34	1	1	1	1	4.2628995	2.996001	5.095233	126.02	35.646	64.439	1.955647977	3.535319531	1.807748415	0.716049383	0.279012346	0.004938272	0
1	1.5T	2	2	35	1	1	0	0	4.3694595	7.525467	3.7104525	143.78	55.298	72.935	1.971344348	2.600094036	1.318944627	0.735802469	0.254320988	0.009876543	0
1	1.5T	2	2	36	1	1	1	1	3.9239055	4.294035	3.225105	139.79	56.919	85.133	1.642018959	2.455946169	1.495686853	0.853333333	0.137777778	0.008888889	0
1	1.5T	2	2	37	1	1	1	1	3.988674	6.1649955	4.431564	127.25	65.715	99.879	1.27404159	1.936391996	1.519881306	0.725925926	0.274074074	0	0
1	1.5T	2	2	38	1	1	1	1	3.829167	4.0947345	4.158171	112.82	47.971	89.572	1.259545394	2.351837569	1.86721144	0.827160494	0.172839506	0	0
1	1.5T	2	2	39	1	1	1	1	3.755241	4.6984635	4.53213	75.135	44.832	64.727	1.16079843	1.675923448	1.443767844	0.908888889	0.091111111	0	0
1	1.5T	2	2	40	0	0		0	4.4104185	1.15769115	1.6056594	26.038	4.9391	8.9126	2.921481947	5.271810654	1.804498795	0.017777778	0.262222222	0.297777778	0.422222222
1	1.5T	2	2	41	0	1		0	4.0727565	6.322671	2.882448	78.18	47.31	16.277	4.803096394	1.652504756	0.344049884	0.28	0.586	0.134	0
1	1.5T	2	2	42	0	1		0	5.533794	4.930731	2.672991	149.77	67.256	39.017	3.838583182	2.226864518	0.58012668	0.317777778	0.624444444	0.057777778	0
1	1.5T	2	2	43	1	1	1	1	4.0297995	3.1087215	4.08591	118.63	52.725	66.59	1.781498724	2.249976292	1.262968231	0.748888889	0.251111111	0	0
1	1.5T	2	2	44	1	1	1	1	5.0361255	5.2049565	3.909087	141.7	59.876	99.663	1.421791437	2.366557552	1.664489946	0.984	0.016	0	0
1	1.5T	2	2	45	1	1	1	1	4.6575045	4.0128165	3.545118	147.51	46.526	89.245	1.652865707	3.17048532	1.918174784	0.988888889	0.011111111	0	0
1	1.5T	2	2	46	1	1	1	1	4.4550405	5.123538	4.2565725	129.81	51.395	89.241	1.454600464	2.525732075	1.736375134	0.966	0.034	0	0
1	1.5T	2	2	47	1	1	1	1	4.720941	3.874788	4.5149805	134.93	46.982	83.579	1.614400747	2.87195096	1.778957899	0.991111111	0.008888889	0	0
1	1.5T	2	2	48	1	1	1	1	4.2609015	2.2402575	3.360636	142.17	31.839	77.918	1.824610488	4.465278432	2.447250228	1	0	0	0
1	1.5T	2	2	49	1	1	1	1	3.7237725	3.860802	3.1416885	132.23	51.008	93.764	1.410242737	2.592338457	1.838221455	1	0	0	0
1	1.5T	2	2	50	1	1	1	1	3.5789175	2.9299005	3.4373925	109.46	41.13	93.475	1.171008291	2.661317773	2.272672016	0.988888889	0.011111111	0	0
1	1.5T	2	2	51	1	1	1	1	3.7873755	3.111219	5.097231	94.955	35.68	102.6	0.925487329	2.661294843	2.875560538	0.973333333	0.026666667	0	0
1	1.5T	2	2	52	1	1	1	1	5.0158125	4.667328	5.212449	78.885	43.298	82.79	0.952832468	1.821908633	1.912097556	0.99	0.01	0	0
1	1.5T	2	2	53	0	1		0	4.1533425	3.8013615	2.650347	42.326	29.371	22.484	1.882494218	1.441081339	0.765517007	0.167901235	0.535802469	0.264197531	0.032098765
1	1.5T	2	2	54	0	1		0	4.9345605	3.2445855	3.4303995	118.89	47.693	39.846	2.983737389	2.492818653	0.835468517	0.446666667	0.431111111	0.122222222	0
1	1.5T	2	2	55	0	1		0	4.696632	4.7417535	4.9988295	131.27	59.144	51.244	2.561665756	2.219498174	0.866427702	0.204938272	0.664197531	0.130864198	0
1	1.5T	2	2	56	1	1	1	1	4.934394	3.4796835	4.396266	129.63	48.498	64.028	2.024582995	2.672893728	1.32021939	0.679012346	0.291358025	0.02962963	0
1	1.5T	2	2	57	1	1	1	1	5.2762185	4.332996	4.709952	145.17	62.889	83.911	1.730047312	2.308352812	1.334271494	0.942222222	0.057777778	0	0
1	1.5T	2	2	58	1	1	1	1	4.309686	4.034295	4.0910715	128.91	51.481	80.37	1.6039567	2.504030613	1.561158486	0.92345679	0.034567901	0.041975309	0
1	1.5T	2	2	59	0	1		0	4.8796155	5.4906705	3.996999	130.83	57.744	87.881	1.488717698	2.265689942	1.521907038	0.562222222	0.106666667	0.331111111	0
1	1.5T	2	2	60	0	1		0	4.341654	4.108554	3.8406555	114.64	50.402	65.195	1.758417057	2.274512916	1.293500258	0.350617284	0.254320988	0.395061728	0
1	1.5T	2	2	61	0	1		0	3.864798	4.232763	3.1649985	104.78	39.921	60.138	1.742325984	2.62468375	1.50642519	0.24691358	0.441975309	0.308641975	0.002469136
1	1.5T	2	2	62	0	1		0	3.562101	3.5772525	3.2509125	107.52	38.09	68.448	1.570827489	2.822788133	1.797007088	0.257777778	0.546666667	0.195555556	0
1	1.5T	2	2	63	0	1		0	3.670659	2.9255715	3.6095535	98.755	32.512	72.135	1.36903029	3.037493848	2.218719242	0.269135802	0.540740741	0.190123457	0
1	1.5T	2	2	64	0	1		0	3.6295335	4.1030595	4.6265355	86.409	36.342	90.446	0.955365633	2.377662209	2.488745804	0.538271605	0.251851852	0.209876543	0
1	1.5T	2	2	65	1	1	0	0	4.695633	3.857472	4.850811	73.656	28.553	79.915	0.921679284	2.579623857	2.798830246	0.902222222	0.071111111	0.026666667	0
1	1.5T	2	2	66	0	1		0	4.788207	4.512483	3.3987645	42.984	19.722	22.218	1.934647583	2.17949498	1.126559172	0.264197531	0.575308642	0.160493827	0
1	1.5T	2	2	67	0	1		0	5.8459815	3.9175785	2.9785185	117.47	44.25	37.731	3.113355066	2.654689266	0.852677966	0.442222222	0.471111111	0.086666667	0
1	1.5T	2	2	68	0	1		0	4.48884	4.9532085	4.4760195	122.3	56.118	52.874	2.31304611	2.179336398	0.942193236	0.165432099	0.77037037	0.064197531	0
1	1.5T	2	2	69	1	1	0	0	5.1413535	3.6371925	6.375951	136.37	50.132	65.74	2.074383937	2.720218623	1.311338068	0.590123457	0.395061728	0.014814815	0
1	1.5T	2	2	70	1	1	1	1	5.086575	4.272057	4.8563055	125.47	61.941	54.852	2.287427988	2.0256373	0.88555238	0.675555556	0.324444444	0	0
1	1.5T	2	2	71	1	1	1	1	5.02497	6.4640295	4.3501455	112.01	68.282	49.36	2.269246353	1.640403034	0.722884508	0.802469136	0.197530864	0	0
1	1.5T	2	2	72	1	1	1	1	3.940056	4.8866085	3.756906	124.17	63.725	65.453	1.897086459	1.948528835	1.027116516	0.824444444	0.133333333	0.042222222	0
1	1.5T	2	2	73	0	1		0	3.9941685	4.8223395	2.6058915	127.26	52.456	38.163	3.334643503	2.426033247	0.72752402	0.47654321	0.241975309	0.281481481	0
1	1.5T	2	2	74	0	1		0	3.459537	4.0394565	2.899098	114.33	42.842	44.754	2.554631988	2.66864292	1.044629102	0.37037037	0.140740741	0.488888889	0
1	1.5T	2	2	75	0	1		0	3.8459835	2.364633	3.8140155	119.74	33.323	55.165	2.170579172	3.593313927	1.655463194	0.377777778	0.084444444	0.537777778	0
1	1.5T	2	2	76	0	1		0	3.795867	5.726934	4.27905	110.17	46.915	65.352	1.685793855	2.34828946	1.392987317	0.481481481	0.10617284	0.412345679	0
1	1.5T	2	2	77	0	1		0	3.878784	5.215446	4.406922	97.982	42.917	77.081	1.271156316	2.283057996	1.796048186	0.69382716	0.15308642	0.15308642	0
1	1.5T	2	2	78	0	1		0	3.8286675	3.344319	5.077917	56.857	27.997	72.019	0.789472223	2.030824731	2.572382755	0.433333333	0.333333333	0.233333333	0
1	1.5T	2	2	79	0	1		0	2.98368	5.825835	3.8546415	22.446	26.492	29.404	0.763365528	0.847274649	1.109919976	0.035555556	0.606666667	0.32	0.037777778
1	1.5T	2	2	80	0	1		0	4.4680275	2.8829475	3.1123845	71.357	26.671	27.024	2.640504737	2.675452739	1.013235349	0.152	0.554	0.294	0
1	1.5T	2	2	81	0	1		0	5.059602	5.535792	5.150844	112.92	41.239	43.331	2.605986476	2.738184728	1.050728679	0.011111111	0.702222222	0.286666667	0
1	1.5T	2	2	82	0	1		0	5.0527755	4.779549	3.886443	133	54.795	46.912	2.835095498	2.427228762	0.856136509	0.14	0.684444444	0.175555556	0
1	1.5T	2	2	83	0	1		0	5.952708	4.7350935	5.446215	136.31	65.975	58.295	2.338279441	2.066085638	0.88359227	0.054	0.774	0.172	0
1	1.5T	2	2	84	0	1		0	6.5466135	6.3887715	5.140188	121.76	74.168	54.812	2.22141137	1.641678352	0.739024916	0.128888889	0.804444444	0.066666667	0
1	1.5T	2	2	85	1	1	1	1	4.6944675	5.1669945	3.518811	120.86	74.666	61.666	1.95991308	1.618675167	0.825891303	0.48	0.498	0.022	0
1	1.5T	2	2	86	0	1		0	4.96503	6.0680925	4.7261025	139.71	72.427	51.637	2.705618065	1.928976763	0.712952352	0.555555556	0.275555556	0.168888889	0
1	1.5T	2	2	87	0	1		0	3.8992635	2.68731	3.942054	129.85	42.089	55.885	2.323521517	3.085129131	1.327781606	0.502222222	0.248888889	0.248888889	0
1	1.5T	2	2	88	0	1		0	3.370626	2.4570405	3.8303325	113.18	33.34	67.455	1.677859314	3.394721056	2.023245351	0.514	0.132	0.354	0
1	1.5T	2	2	89	0	1		0	3.890106	3.194802	4.783545	106.53	38.142	74.433	1.431220023	2.792984112	1.95147082	0.553333333	0.104444444	0.342222222	0
1	1.5T	2	2	90	0	1		0	4.532463	5.1390225	5.888772	107.05	54.461	88.426	1.210616787	1.965626779	1.623657296	0.708888889	0.14	0.151111111	0
1	1.5T	2	2	91	0	1		0	5.0837445	6.784209	7.363962	65.852	40.757	81.196	0.811025174	1.615722453	1.992197659	0.634	0.256	0.11	0
1	1.5T	2	2	92	0	1		0	2.29437	4.261734	5.63769	19.431	12.38	36.424	0.533466945	1.569547658	2.942164782	0.083950617	0.55308642	0.333333333	0.02962963
1	1.5T	2	2	93	0	1		0	5.0201415	3.23343	7.614378	90.257	33.007	60.546	1.490717801	2.734480565	1.834338171	0.171111111	0.671111111	0.157777778	0
1	1.5T	2	2	94	1	1	0	0	5.3664615	5.4690255	11.7380835	123.72	40.58	103.76	1.192367001	3.048792509	2.556924593	0.47654321	0.52345679	0	0
1	1.5T	2	2	95	1	1	1	1	5.5119825	5.643684	3.8872755	120.92	60.726	62.131	1.946210426	1.991239337	1.023136712	0.185185185	0.787654321	0.027160494	0
1	1.5T	2	2	96	1	1	0	0	5.7107835	4.9898385	6.102558	128.83	61.234	73.398	1.755224938	2.103896528	1.19864781	0.406666667	0.593333333	0	0
1	1.5T	2	2	97	1	1	1	1	4.9382235	4.9292325	3.746916	115.4	62.831	69.636	1.65718881	1.83667298	1.108306409	0.735802469	0.264197531	0	0
1	1.5T	2	2	98	1	1	1	1	5.0471145	5.443884	4.636692	110.77	70.955	71.192	1.555933251	1.561130294	1.003340145	0.837777778	0.133333333	0.028888889	0
1	1.5T	2	2	99	0	1		0	5.1123825	7.945047	6.244416	107.28	78.249	76.301	1.406010406	1.371007936	0.975105113	0.533333333	0.138271605	0.328395062	0
1	1.5T	2	2	100	0	1		0	4.916412	3.0108195	4.188807	108.35	38.559	70.547	1.535855529	2.809979512	1.82958583	0.256790123	0.338271605	0.404938272	0
1	1.5T	2	2	101	0	1		0	4.7913705	2.4820155	3.811185	107.26	29.769	77.825	1.378220366	3.603077026	2.614296752	0.177777778	0.58	0.242222222	0
1	1.5T	2	2	102	0	1		0	4.4520435	7.649676	3.996999	102.79	57.203	74.696	1.376111171	1.796933727	1.30580564	0.367901235	0.47654321	0.155555556	0
1	1.5T	2	2	103	0	1		0	4.7947005	6.9202395	4.720941	99.134	57.79	91.001	1.089372644	1.715417892	1.574684201	0.627160494	0.162962963	0.209876543	0
1	1.5T	2	2	104	1	1	0	0	4.57209	6.220107	4.4244045	53.453	42.433	77.159	0.692764292	1.259703533	1.818372493	0.924444444	0.048888889	0.026666667	0
1	1.5T	2	2	105	0	1		0	2.924073	6.2139465	4.754241	28.521	17.397	31.117	0.916572934	1.63942059	1.78864172	0.09382716	0.698765432	0.195061728	0.012345679
1	1.5T	2	2	106	0	1		0	5.5216395	4.0224735	10.189134	121.36	46.31	107.17	1.132406457	2.620600302	2.314187001	0.213333333	0.675555556	0.111111111	0
1	1.5T	2	2	107	1	1	0	0	5.77089	4.10589	9.587736	138.73	59.501	117.12	1.184511612	2.331557453	1.968370279	0.530864198	0.437037037	0.032098765	0
1	1.5T	2	2	108	1	1	0	0	5.672988	7.7417505	4.707621	120.67	66.779	83.002	1.45382039	1.807005196	1.242935653	0.89382716	0.10617284	0	0
1	1.5T	2	2	109	1	1	1	1	4.9558725	4.132197	5.8736205	109.36	51.235	105.53	1.036292997	2.134478384	2.059724798	0.937777778	0.062222222	0	0
1	1.5T	2	2	110	1	1	1	1	4.703625	3.8782845	4.6518435	118.5	42.819	86.571	1.368818658	2.767463042	2.021789393	0.985185185	0.014814815	0	0
1	1.5T	2	2	111	0	1		0	4.734927	6.9199065	5.0647635	126.45	71.604	79.242	1.595744681	1.765962795	1.106670018	0.773333333	0.097777778	0.128888889	0
1	1.5T	2	2	112	0	1		0	4.6045575	6.9455475	6.426234	122.02	69.986	101.02	1.207879628	1.743491555	1.443431543	0.75308642	0.190123457	0.056790123	0
1	1.5T	2	2	113	1	1	0	0	5.97402	5.329998	4.2109515	122.97	45.931	86.864	1.415661264	2.677276785	1.891184603	0.891358025	0.108641975	0	0
1	1.5T	2	2	114	1	1	1	1	5.296032	6.3454815	4.092903	127.07	60.994	94.498	1.344684544	2.083319671	1.549299931	0.962222222	0.037777778	0	0
1	1.5T	2	2	115	1	1	1	1	4.229766	5.6511765	4.9092525	125.43	51.7	88.588	1.415880255	2.426112186	1.713500967	1	0	0	0
1	1.5T	2	2	116	1	1	1	1	4.0154805	3.873123	3.9964995	95.828	44.66	87.613	1.093764624	2.145723242	1.961777877	0.977777778	0.022222222	0	0
1	1.5T	2	2	117	1	1	0	0	4.6688265	3.479517	4.112883	56.461	38.802	64.628	0.873630624	1.455105407	1.665584248	0.948888889	0.051111111	0	0
1	1.5T	2	2	118	0	1		0	2.718279	6.204123	4.193136	24.425	26.191	28.494	0.857198007	0.932572258	1.087930969	0.211111111	0.606666667	0.18	0.002222222
1	1.5T	2	2	119	0	1		0	4.4357265	5.7637305	6.6441825	106.6	56.342	66.623	1.600048031	1.892016613	1.182474886	0.346	0.576	0.078	0
1	1.5T	2	2	120	1	1	1	1	5.300694	4.702959	6.3651285	126.23	61.876	82.338	1.533071	2.040047838	1.330693645	0.355555556	0.617777778	0.026666667	0
1	1.5T	2	2	121	1	1	1	1	5.562432	5.812848	4.242753	123.99	49.64	64.224	1.930586697	2.497784045	1.293795326	0.937777778	0.062222222	0	0
1	1.5T	2	2	122	1	1	1	1	4.832163	5.7574035	4.734594	136.34	49.769	99.322	1.372706953	2.739456288	1.995659949	1	0	0	0
1	1.5T	2	2	123	1	1	1	1	4.7124495	4.346982	4.327335	136.23	34.224	79.537	1.712787759	3.980539972	2.324012389	1	0	0	0
1	1.5T	2	2	124	1	1	0	0	4.6944675	8.6498415	4.5692595	147.99	68.143	74.14	1.996088481	2.171756453	1.088006105	0.944	0.056	0	0
1	1.5T	2	2	125	1	1	0	0	4.6778175	4.5419535	5.270724	151.96	55.647	92.799	1.637517646	2.730785128	1.667637069	0.968888889	0.031111111	0	0
1	1.5T	2	2	126	1	1	0	0	5.7757185	3.9082545	4.12587	145.08	35.248	74.105	1.957762634	4.115978212	2.102388788	0.975555556	0.024444444	0	0
1	1.5T	2	2	127	1	1	0	0	4.882446	6.609384	4.700628	134.99	55.658	84.56	1.596381268	2.425347659	1.519278451	0.922	0.078	0	0
1	1.5T	2	2	128	1	1	0	0	3.795201	4.273722	4.4633655	127.69	43.007	68.543	1.862918168	2.96905155	1.593763806	0.944444444	0.055555556	0	0
1	1.5T	2	2	129	1	1	1	1	3.9322305	2.8266705	3.480849	111.85	36.527	60.206	1.85778826	3.062118433	1.648260191	0.791111111	0.208888889	0	0
1	1.5T	2	2	130	1	1	1	1	4.6112175	3.5349615	6.3371565	68.336	34.005	71.948	0.949797076	2.009586825	2.115806499	0.788	0.212	0	0
1	1.5T	2	2	131	0	0		0	1.52359155	1.96803	5.0904045	15.794	9.3113	14.044	1.124608374	1.696218573	1.508274892	0.155555556	0.459259259	0.187654321	0.197530864
1	1.5T	2	2	132	0	1		0	4.179483	5.508819	10.617372	79.635	31.504	71.421	1.115008191	2.527774251	2.267045455	0.155555556	0.6	0.244444444	0
1	1.5T	2	2	133	1	1	1	1	5.528466	5.433894	5.2102845	136.79	49.592	64.987	2.104882515	2.758307792	1.310433134	0.362962963	0.614814815	0.022222222	0
1	1.5T	2	2	134	1	1	1	1	5.143518	4.7094525	4.5719235	116.01	44.774	61.046	1.900370213	2.591012641	1.363425202	0.844444444	0.155555556	0	0
1	1.5T	2	2	135	1	1	0	0	5.3937675	6.068592	5.371623	144.72	58.114	76.43	1.893497318	2.49027773	1.315173624	0.991111111	0.008888889	0	0
1	1.5T	2	2	136	1	1	1	1	5.343318	4.8463155	5.379615	153.28	35.44	72.012	2.128534133	4.325056433	2.031941309	0.975308642	0.024691358	0	0
1	1.5T	2	2	137	1	1	0	0	5.131863	8.6761485	4.729266	139.89	52.45	66.58	2.101081406	2.667111535	1.269399428	0.831111111	0.168888889	0	0
1	1.5T	2	2	138	1	1	0	0	5.3714565	6.8746185	5.4946665	141.05	47.642	78.215	1.803362526	2.96062298	1.641723689	0.760493827	0.239506173	0	0
1	1.5T	2	2	139	1	1	1	1	6.8539725	3.2948685	4.9382235	153.91	29.096	54.35	2.831830727	5.289730547	1.867954358	0.72345679	0.256790123	0.019753086	0
1	1.5T	2	2	140	1	1	0	0	5.1430185	5.287041	4.7633985	136.76	55.653	63.984	2.137409352	2.457369773	1.149695434	0.855555556	0.144444444	0	0
1	1.5T	2	2	141	1	1	1	1	4.192137	4.4497125	4.618377	121.9	58.474	68.021	1.792093618	2.084687211	1.163269145	0.666666667	0.325925926	0.007407407	0
1	1.5T	2	2	142	0	1		0	3.987675	2.8263375	4.852143	100.07	38.355	57.383	1.743896276	2.60904706	1.496102203	0.343209877	0.577777778	0.079012346	0
1	1.5T	2	2	143	0	1		0	3.0621015	2.646684	5.8919355	40.475	27.844	55.945	0.723478416	1.453634535	2.009229996	0.517777778	0.424444444	0.057777778	0
1	1.5T	2	2	144	0	0		0	5.999661	4.080915	3.351312	0	26.559	11.561	0	0	0.435295004	0	0.115555556	0.206666667	0.677777778
1	1.5T	2	2	145	0	1		0	3.2549085	3.242421	4.0854105	48.559	24.002	22.752	2.13427391	2.023123073	0.947921007	0.07	0.732	0.19	0.008
1	1.5T	2	2	146	0	1		0	5.393601	5.4563715	8.152506	147.35	58.129	75.679	1.947039469	2.53487932	1.301914707	0.317777778	0.604444444	0.077777778	0
1	1.5T	2	2	147	1	1	1	1	4.980681	5.374953	5.5939005	134.78	64.078	91.361	1.475246549	2.103374013	1.425777958	0.502222222	0.497777778	0	0
1	1.5T	2	2	148	1	1	1	1	5.026968	6.8612985	5.503158	126.32	78.83	83.522	1.51241589	1.602435621	1.059520487	0.712	0.288	0	0
1	1.5T	2	2	149	1	1	1	1	5.95404	4.9442175	6.3571365	144.68	52.352	86.833	1.666186818	2.763600244	1.658637683	0.433333333	0.537777778	0.028888889	0
1	1.5T	2	2	150	1	1	1	1	5.777883	5.3974305	5.0784165	142.11	53.181	68.492	2.074840857	2.672194957	1.287903575	0.546	0.41	0.044	0
1	1.5T	2	2	151	1	1	1	1	5.307687	4.9735215	4.946049	140.3	51.154	63.675	2.203376521	2.742698518	1.244770692	0.693333333	0.288888889	0.017777778	0
1	1.5T	2	2	152	1	1	1	1	6.7247685	4.140189	5.1177105	156.99	39.078	54.715	2.869231472	4.017349916	1.400148421	0.708888889	0.291111111	0	0
1	1.5T	2	2	153	1	1	1	1	5.5169775	5.2728885	6.7670595	117.57	60.45	58.847	1.997892841	1.944913151	0.973482217	0.574	0.406	0.02	0
1	1.5T	2	2	154	0	1		0	6.0104835	5.0770845	4.4753535	97.319	54.547	65.326	1.489743747	1.784131116	1.197609401	0.413333333	0.506666667	0.08	0
1	1.5T	2	2	155	0	1		0	6.236757	3.861801	4.297365	71.068	23.835	15.442	4.602253594	2.981665618	0.647870778	0.075555556	0.675555556	0.248888889	0
1	1.5T	2	2	156	0	0		0	5.999661	7.495497	3.0617685	0	20.787	9.0777	0	0	0.436700823	0.006	0.526	0.392	0.076
1	1.5T	2	2	157	1	0		0	9.41391	5.999661	5.999661	32.818	0	0				0	0	0	1
1	1.5T	2	2	158	0	0		0	5.999661	1.875123	3.8956005	0	9.7296	5.5709	0	0	0.572572357	0	0.251111111	0.193333333	0.555555556
1	1.5T	2	2	159	0	1		0	4.5915705	3.3434865	8.952039	76.552	29.89	34.855	2.196298953	2.561124122	1.166109067	0.108641975	0.674074074	0.185185185	0.032098765
1	1.5T	2	2	160	1	1	0	0	5.174154	3.438891	5.11821	99.708	43.358	46.597	2.139794407	2.299644818	1.07470363	0.145679012	0.814814815	0.039506173	0
1	1.5T	2	2	161	0	1		0	4.4457165	5.296365	5.165829	96.241	52.078	67.106	1.43416386	1.848016437	1.288567149	0.333333333	0.613333333	0.053333333	0
1	1.5T	2	2	162	0	1		0	5.979681	3.69297	6.4640295	103.35	41.418	80.268	1.287561668	2.495291902	1.937997972	0.143209877	0.57037037	0.286419753	0
1	1.5T	2	2	163	0	1		0	7.3284975	4.0677615	4.1403555	135.68	53.805	59.895	2.265297604	2.521698727	1.113186507	0.26	0.657777778	0.082222222	0
1	1.5T	2	2	164	0	1		0	4.837824	5.191137	6.245748	94.522	42.393	56.602	1.669940991	2.229660557	1.33517326	0.266666667	0.57037037	0.162962963	0
1	1.5T	2	2	165	0	1		0	4.4860095	1.855476	5.370957	57.121	18.003	37.394	1.527544526	3.172860079	2.077098261	0.286419753	0.637037037	0.07654321	0
1	1.5T	2	2	166	0	1		0	3.7537425	3.141855	0	29.061	10.05	6.978	4.164660361	2.891641791	0.694328358	0.086666667	0.666666667	0.237777778	0.008888889
1	1.5T	2	2	167	0	0		0	3.3171795	0	5.5169775	14.803	0	13.484	1.097819638			0.032098765	0.340740741	0.449382716	0.177777778
1	1.5T	2	2	168	0	0		0	2.5346295	0	16.2705465	12.092	3.2446	0		3.726807619	0	0	0.140740741	0.380246914	0.479012346
1	1.5T	2	2	169	0	0		0	1.822176	5.999661	5.999661	3.6985	0	0				0	0	0.057777778	0.942222222
1	1.5T	2	3	1	1	0		0	5.999661	5.999661	5.9971635	0	0	23.1	0			0	0	0	1
1	1.5T	2	3	2	1	0		0	5.999661	5.999661	5.999661	0	0	0				0	0	0	1
1	1.5T	2	3	3	0	0		0	1.52425755	5.999661	2.153844	8.7398	0	16.747	0.521872574			0	0.049382716	0.140740741	0.809876543
1	1.5T	2	3	4	0	0		0	3.555774	2.388609	3.038292	85.567	31.24	39.57	2.162421026	2.739020487	1.266645327	0.002469136	0.496296296	0.372839506	0.128395062
1	1.5T	2	3	5	0	1		0	3.2089545	4.1153805	4.678317	107.71	68.491	78.849	1.366028738	1.57261538	1.151231549	0.062222222	0.666666667	0.271111111	0
1	1.5T	2	3	6	0	1		0	3.596733	4.5276345	4.358304	101.82	60.648	82.142	1.239560761	1.678868223	1.354405751	0.254320988	0.639506173	0.10617284	0
1	1.5T	2	3	7	0	1		0	4.166163	6.925734	4.950711	106.63	68.16	79.331	1.344115163	1.564407277	1.163893779	0.213333333	0.397777778	0.388888889	0
1	1.5T	2	3	8	0	1		0	5.3874405	4.743252	8.0537715	127.04	69.48	97.671	1.300693143	1.828439839	1.40574266	0.249382716	0.612345679	0.138271605	0
1	1.5T	2	3	9	0	1		0	5.050944	6.1986285	7.304022	121.08	72.942	80.318	1.507507657	1.659949001	1.101121439	0.434567901	0.466666667	0.098765432	0
1	1.5T	2	3	10	1	1	0	0	4.910085	5.07492	7.7797125	111.3	47.569	80.369	1.384862323	2.339759087	1.68952469	0.68	0.282222222	0.037777778	0
1	1.5T	2	3	11	0	1		0	4.471191	3.7467495	9.6811425	103.72	50.064	87.747	1.182034713	2.071748162	1.752696548	0.150617284	0.565432099	0.283950617	0
1	1.5T	2	3	12	0	1		0	3.39993	3.847482	3.4587045	92.133	60.46	54.497	1.690606822	1.52386702	0.901372808	0.259259259	0.674074074	0.066666667	0
1	1.5T	2	3	13	0	1		0	3.5602695	3.215781	4.8256695	71.144	44.123	40.254	1.767377155	1.612401695	0.912313306	0.037777778	0.577777778	0.384444444	0
1	1.5T	2	3	14	1	0		0	16.2705465	5.999661	5.999661	104.81	0	0				0	0	0	1
1	1.5T	2	3	15	0	0		0	5.999661	4.9668615	0	0	8.1773	2.7981	0	0	0.342178959	0	0.046	0.198	0.756
1	1.5T	2	3	16	0	1		0	3.8436525	2.6128845	4.707954	90.41	26.461	62.935	1.436561532	3.416726503	2.378405956	0.077777778	0.606666667	0.275555556	0.04
1	1.5T	2	3	17	0	1		0	4.268727	3.400263	4.0797495	144.53	55.139	83.817	1.724351862	2.62119371	1.520103738	0.291111111	0.637777778	0.071111111	0
1	1.5T	2	3	18	0	1		0	3.890106	4.6055565	4.0677615	135.06	69.837	98.427	1.372184462	1.93393187	1.409381846	0.322	0.552	0.126	0
1	1.5T	2	3	19	0	1		0	4.1600025	4.1713245	3.867129	130.72	59.531	90.721	1.440901225	2.195830744	1.523928709	0.282222222	0.375555556	0.342222222	0
1	1.5T	2	3	20	0	1		0	4.354308	3.4134165	3.983679	116.44	46.611	84.261	1.381896726	2.498122761	1.807749244	0.284	0.444	0.272	0
1	1.5T	2	3	21	0	1		0	4.4966655	4.945716	6.178149	121.45	60.243	102.1	1.189520078	2.016001859	1.694802716	0.408888889	0.528888889	0.062222222	0
1	1.5T	2	3	22	1	1	0	0	5.370291	5.8962645	6.2399205	148.99	68.952	96.466	1.544481994	2.160778513	1.39903121	0.635555556	0.32	0.044444444	0
1	1.5T	2	3	23	1	1	1	1	4.0091535	5.166162	4.505823	126.95	61.532	83.981	1.511651445	2.063154131	1.364834558	0.772	0.206	0.022	0
1	1.5T	2	3	24	0	1		0	3.920076	4.4693595	5.0767515	117.99	67.082	82.847	1.424191582	1.758892102	1.235010882	0.528888889	0.417777778	0.053333333	0
1	1.5T	2	3	25	1	1	1	1	3.7823805	3.5949015	3.602727	120.46	62.715	68.071	1.769622894	1.920752611	1.085402216	0.755555556	0.244444444	0	0
1	1.5T	2	3	26	0	1		0	3.3098535	3.299364	5.1237045	79.107	51.417	68.568	1.153701435	1.538537838	1.333566719	0.39	0.488	0.122	0
1	1.5T	2	3	27	0	0		0	5.999661	8.838153	5.999661	0	23.359	0		0	0	0	0.002469136	0.056790123	0.940740741
1	1.5T	2	3	28	0	0		0	3.4227405	2.9668635	3.141189	60.104	19.348	19.47	3.08700565	3.106470953	1.006305561	0.122222222	0.588888889	0.171111111	0.117777778
1	1.5T	2	3	29	1	1	1	1	4.732929	5.078583	3.739257	150.04	63.498	57.292	2.618864763	2.362909068	0.902264638	0.464197531	0.49382716	0.041975309	0
1	1.5T	2	3	30	1	1	0	0	4.2042915	3.6055575	3.094236	132.86	43.643	69.153	1.92124709	3.044245354	1.584515272	0.795061728	0.204938272	0	0
1	1.5T	2	3	31	1	1	1	1	3.6245385	3.277719	3.7274355	120.85	41.346	81.667	1.479789878	2.922894597	1.97520921	0.942222222	0.057777778	0	0
1	1.5T	2	3	32	1	1	1	1	4.186143	3.6208755	3.654675	132.5	51.829	80.05	1.65521549	2.556483822	1.544502113	0.879012346	0.116049383	0.004938272	0
1	1.5T	2	3	33	0	1		0	4.548447	3.2435865	4.207455	133.66	40.643	66.196	2.019155236	3.288635189	1.628718352	0.702222222	0.197777778	0.1	0
1	1.5T	2	3	34	1	1	1	1	4.6005615	6.276717	3.937059	135.4	58.691	76.021	1.781086805	2.306997666	1.295275255	0.716049383	0.279012346	0.004938272	0
1	1.5T	2	3	35	1	1	1	1	4.566762	4.323339	4.438557	149.57	53.954	86.709	1.724965113	2.772176298	1.607091226	0.735802469	0.254320988	0.009876543	0
1	1.5T	2	3	36	1	1	1	1	3.905091	3.2432535	3.871791	142.95	53.561	90.81	1.574165841	2.66891955	1.695450048	0.853333333	0.137777778	0.008888889	0
1	1.5T	2	3	37	1	1	1	1	4.2529095	4.298364	4.195134	140.99	64.921	90.148	1.563983671	2.171716394	1.388579966	0.725925926	0.274074074	0	0
1	1.5T	2	3	38	1	1	1	1	4.800528	4.551111	3.901095	118.88	55.394	81.042	1.466893709	2.146080803	1.463010434	0.827160494	0.172839506	0	0
1	1.5T	2	3	39	1	1	1	1	5.066595	3.28338	4.2242715	66.188	34.12	68.096	0.971980733	1.93985932	1.995779601	0.908888889	0.091111111	0	0
1	1.5T	2	3	40	0	0		0	3.2036265	4.883445	4.6868085	16.425	16.907	27.468	0.597968545	0.971491098	1.624652511	0.017777778	0.262222222	0.297777778	0.422222222
1	1.5T	2	3	41	0	1		0	3.849813	3.9368925	3.467529	80.094	43.319	33.626	2.381906858	1.848934648	0.776241372	0.28	0.586	0.134	0
1	1.5T	2	3	42	0	1		0	4.664331	4.6964655	5.4470475	160.83	73.19	62.503	2.573156488	2.197431343	0.853982785	0.317777778	0.624444444	0.057777778	0
1	1.5T	2	3	43	1	1	1	1	4.0161465	3.3348285	3.2062905	128.1	41.561	64.141	1.997162501	3.082216501	1.543297803	0.748888889	0.251111111	0	0
1	1.5T	2	3	44	1	1	0	0	4.2312645	4.355307	5.911083	126.44	61.385	86.547	1.460940298	2.059786593	1.4099047	0.984	0.016	0	0
1	1.5T	2	3	45	1	1	0	0	4.922739	6.9701895	3.579084	143.49	62.533	79.851	1.79697186	2.294628436	1.276941775	0.988888889	0.011111111	0	0
1	1.5T	2	3	46	1	1	1	1	5.508819	4.254741	4.4480475	146.3	48.039	70.128	2.086185261	3.045442245	1.459813901	0.966	0.034	0	0
1	1.5T	2	3	47	1	1	1	1	4.2219405	9.0351225	3.2732235	128.53	81.023	67.083	1.915984676	1.586339681	0.827950088	0.991111111	0.008888889	0	0
1	1.5T	2	3	48	1	1	0	0	4.327335	2.627037	4.5342945	132.68	37.257	77.023	1.72260234	3.561209974	2.06734305	1	0	0	0
1	1.5T	2	3	49	1	1	1	1	3.928401	2.228103	4.229433	132.28	42.398	93.041	1.421738803	3.119958489	2.19446672	1	0	0	0
1	1.5T	2	3	50	1	1	1	1	4.175487	2.695968	4.12587	130.77	46.463	84.439	1.548691955	2.814497557	1.817338527	0.988888889	0.011111111	0	0
1	1.5T	2	3	51	1	1	1	1	4.764897	2.774889	3.8386575	107.32	40.074	75.595	1.419670613	2.678045616	1.886385187	0.973333333	0.026666667	0	0
1	1.5T	2	3	52	1	1	0	0	4.2855435	6.908418	4.599063	60.029	44.663	72.01	0.833620331	1.344043168	1.612296532	0.99	0.01	0	0
1	1.5T	2	3	53	0	1		0	4.526802	2.6635005	4.2162795	39.187	9.313	10.049	3.899591999	4.207774079	1.079029314	0.167901235	0.535802469	0.264197531	0.032098765
1	1.5T	2	3	54	0	1		0	4.7966985	6.9072525	3.332664	107.14	60.677	35.462	3.021262196	1.765743198	0.584438914	0.446666667	0.431111111	0.122222222	0
1	1.5T	2	3	55	0	1		0	5.066262	5.1516765	7.381611	141.32	64.873	62.484	2.261698995	2.178410124	0.963174202	0.204938272	0.664197531	0.130864198	0
1	1.5T	2	3	56	1	1	0	0	4.608387	5.0404545	4.0904055	124.25	54.816	73.597	1.688248162	2.266673964	1.342618943	0.679012346	0.291358025	0.02962963	0
1	1.5T	2	3	57	1	1	1	1	4.6175445	5.9485455	5.558103	123.9	83.104	84.568	1.465093179	1.490902965	1.017616481	0.942222222	0.057777778	0	0
1	1.5T	2	3	58	1	1	0	0	4.476519	5.9941665	4.1073885	123.29	52.375	73.451	1.678533989	2.35398568	1.402405728	0.92345679	0.034567901	0.041975309	0
1	1.5T	2	3	59	0	1		0	3.8636325	3.07692	4.4823465	117.34	49.354	76.036	1.543216371	2.377517526	1.540624873	0.562222222	0.106666667	0.331111111	0
1	1.5T	2	3	60	0	1		0	2.8638	3.7817145	2.951379	99.36	43.664	58.466	1.699449253	2.275558813	1.338997801	0.350617284	0.254320988	0.395061728	0
1	1.5T	2	3	61	0	1		0	3.801861	1.7267715	4.265397	103.52	23.622	51.482	2.010799891	4.382355431	2.179409025	0.24691358	0.441975309	0.308641975	0.002469136
1	1.5T	2	3	62	0	1		0	3.3944355	2.980683	4.2708915	94.598	30.044	75.788	1.248192326	3.148648649	2.522566902	0.257777778	0.546666667	0.195555556	0
1	1.5T	2	3	63	0	1		0	3.681981	2.565765	4.487841	99.169	31.288	84.748	1.170163308	3.169553823	2.708642291	0.269135802	0.540740741	0.190123457	0
1	1.5T	2	3	64	0	1		0	4.161834	3.0374595	3.6048915	101.93	31.585	81.838	1.245509421	3.227164793	2.591040051	0.538271605	0.251851852	0.209876543	0
1	1.5T	2	3	65	1	1	0	0	4.0770855	4.3887735	4.2535755	60.148	37.349	81.537	0.737677373	1.610431337	2.183110659	0.902222222	0.071111111	0.026666667	0
1	1.5T	2	3	66	0	1		0	6.8782815	3.761901	2.062269	61.924	17.621	21.57	2.870839128	3.514215992	1.224107599	0.264197531	0.575308642	0.160493827	0
1	1.5T	2	3	67	0	1		0	5.445882	4.0607685	8.335989	100.53	27.284	61.594	1.632139494	3.684577041	2.257513561	0.442222222	0.471111111	0.086666667	0
1	1.5T	2	3	68	0	1		0	4.926069	4.5968985	11.3148405	100.7	37.633	76.387	1.318287143	2.67584301	2.029787686	0.165432099	0.77037037	0.064197531	0
1	1.5T	2	3	69	1	1	0	0	5.0637645	5.639022	5.6758185	114.85	48.851	76.6	1.499347258	2.351026591	1.568033408	0.590123457	0.395061728	0.014814815	0
1	1.5T	2	3	70	1	1	1	1	4.8856095	5.722938	4.664331	116.69	66.377	77.199	1.511548077	1.75798846	1.163038402	0.675555556	0.324444444	0	0
1	1.5T	2	3	71	1	1	1	1	4.756239	4.3048575	5.2492455	104.66	51.786	68.947	1.517977577	2.021009539	1.331382999	0.802469136	0.197530864	0	0
1	1.5T	2	3	72	1	1	0	0	3.783213	2.7727245	5.791203	117.18	43.963	66.76	1.75524266	2.665423197	1.51854969	0.824444444	0.133333333	0.042222222	0
1	1.5T	2	3	73	0	1		0	3.898764	4.234095	3.469194	128.57	33.134	59.372	2.165498888	3.880304219	1.791875415	0.47654321	0.241975309	0.281481481	0
1	1.5T	2	3	74	0	1		0	3.379617	1.935396	2.860803	112.15	25.351	45.771	2.450241419	4.423888604	1.805490908	0.37037037	0.140740741	0.488888889	0
1	1.5T	2	3	75	0	1		0	2.8280025	2.678319	5.13153	89.318	35.679	66.3	1.347179487	2.503377337	1.858235937	0.377777778	0.084444444	0.537777778	0
1	1.5T	2	3	76	0	1		0	3.8403225	3.728601	4.043619	109.61	25.708	84.049	1.304120216	4.263653337	3.269371402	0.481481481	0.10617284	0.412345679	0
1	1.5T	2	3	77	0	1		0	3.833829	5.785875	4.221108	100.81	38.541	99.116	1.017091085	2.615656055	2.571702862	0.69382716	0.15308642	0.15308642	0
1	1.5T	2	3	78	0	1		0	3.914415	4.911084	5.14818	54.909	41.114	88.67	0.619251156	1.335530476	2.156686287	0.433333333	0.333333333	0.233333333	0
1	1.5T	2	3	79	0	1		0	2.62404	2.9858445	0.8348643	18.393	10.973	11.55	1.592467532	1.676205231	1.052583614	0.035555556	0.606666667	0.32	0.037777778
1	1.5T	2	3	80	0	1		0	5.7061215	4.7380905	6.9322275	93.772	32.177	46.274	2.026451139	2.914255524	1.438107965	0.152	0.554	0.294	0
1	1.5T	2	3	81	0	1		0	5.118876	5.6202075	8.8289955	105.38	42.747	85.738	1.229093284	2.465202236	2.005708003	0.011111111	0.702222222	0.286666667	0
1	1.5T	2	3	82	0	1		0	5.563431	5.5642635	5.5772505	124.05	54.622	72.567	1.709454711	2.271062942	1.328530629	0.14	0.684444444	0.175555556	0
1	1.5T	2	3	83	0	1		0	4.646349	5.096898	4.4393895	118.92	59.908	65.373	1.819099628	1.985043734	1.091223209	0.054	0.774	0.172	0
1	1.5T	2	3	84	0	1		0	5.3941005	4.3564725	5.1220395	119.21	50.624	60.895	1.957631989	2.354811947	1.202887958	0.128888889	0.804444444	0.066666667	0
1	1.5T	2	3	85	1	1	0	0	4.9905045	4.1463495	4.930065	132.02	51.991	63.874	2.066881673	2.539285646	1.228558789	0.48	0.498	0.022	0
1	1.5T	2	3	86	0	1		0	4.3411545	5.026635	4.8373245	133.76	44.047	77.794	1.719412808	3.036756192	1.766158876	0.555555556	0.275555556	0.168888889	0
1	1.5T	2	3	87	0	1		0	3.408921	2.7890415	3.0790845	109.2	42.094	64.409	1.695415237	2.594193947	1.530123058	0.502222222	0.248888889	0.248888889	0
1	1.5T	2	3	88	0	1		0	3.6721575	3.327669	5.3498115	106.31	52.026	75.1	1.415579228	2.043401376	1.443509015	0.514	0.132	0.354	0
1	1.5T	2	3	89	0	1		0	4.2792165	3.633363	4.9105845	115.71	35.715	104.33	1.109076967	3.239815204	2.921181576	0.553333333	0.104444444	0.342222222	0
1	1.5T	2	3	90	0	1		0	3.8719575	7.2525735	5.732595	90.554	56.599	124.44	0.72769206	1.59992226	2.198625417	0.708888889	0.14	0.151111111	0
1	1.5T	2	3	91	0	1		0	4.444551	7.3328265	5.2542405	57.386	56.678	88.224	0.650457925	1.012491619	1.556582801	0.634	0.256	0.11	0
1	1.5T	2	3	92	0	1		0	5.999661	5.999661	5.999661	0	0	0				0.083950617	0.55308642	0.333333333	0.02962963
1	1.5T	2	3	93	0	1		0	5.494833	5.916411	3.660003	84.146	55.49	37.348	2.253025597	1.516417372	0.673058209	0.171111111	0.671111111	0.157777778	0
1	1.5T	2	3	94	1	1	0	0	5.8965975	5.105223	9.3867705	131.66	64.057	91.976	1.431460381	2.055356948	1.435846199	0.47654321	0.52345679	0	0
1	1.5T	2	3	95	1	1	1	1	5.2932015	4.421574	5.256072	130.02	61.525	68.349	1.902295571	2.113287282	1.110914262	0.185185185	0.787654321	0.027160494	0
1	1.5T	2	3	96	1	1	1	1	4.7337615	4.740255	4.111218	127.35	51.119	58.08	2.192665289	2.491245916	1.13617246	0.406666667	0.593333333	0	0
1	1.5T	2	3	97	1	1	1	1	5.160168	2.9525445	4.7347605	135.15	39.751	73.196	1.846412372	3.399914468	1.841362481	0.735802469	0.264197531	0	0
1	1.5T	2	3	98	1	1	0	0	4.873788	7.8130125	4.929732	138.92	62.079	86.226	1.611114977	2.237793779	1.388972116	0.837777778	0.133333333	0.028888889	0
1	1.5T	2	3	99	0	1		0	4.839489	5.7530745	5.33466	121.72	54.276	83.876	1.451189852	2.242611836	1.545360749	0.533333333	0.138271605	0.328395062	0
1	1.5T	2	3	100	0	1		0	3.6371925	4.192803	4.4776845	100.87	53.877	87.896	1.147606262	1.872227481	1.631419715	0.256790123	0.338271605	0.404938272	0
1	1.5T	2	3	101	0	1		0	4.705956	3.0251385	4.315347	121.99	53.429	99.167	1.230147126	2.28321698	1.856051957	0.177777778	0.58	0.242222222	0
1	1.5T	2	3	102	0	1		0	4.963698	3.785211	5.2485795	125.9	47.229	112.49	1.119210596	2.665735036	2.381799318	0.367901235	0.47654321	0.155555556	0
1	1.5T	2	3	103	0	1		0	4.7061225	3.7261035	6.526467	98.034	45.686	121.16	0.809128425	2.145821477	2.652015935	0.627160494	0.162962963	0.209876543	0
1	1.5T	2	3	104	1	1	0	0	3.920409	4.8975975	5.332662	60.207	43.33	77.447	0.777396155	1.389499192	1.787375952	0.924444444	0.048888889	0.026666667	0
1	1.5T	2	3	105	0	1		0	5.090904	0	0	29.372	0	0				0.09382716	0.698765432	0.195061728	0.012345679
1	1.5T	2	3	106	0	1		0	6.405921	10.0754145	5.2256025	98.077	80.026	56.981	1.721222864	1.225564192	0.71203109	0.213333333	0.675555556	0.111111111	0
1	1.5T	2	3	107	1	1	0	0	5.671989	5.7953655	6.7780485	126.6	65.796	70.395	1.798423183	1.924129126	1.069897866	0.530864198	0.437037037	0.032098765	0
1	1.5T	2	3	108	1	1	1	1	5.4776835	4.253742	5.656338	129.73	62.545	82.769	1.567374258	2.074186586	1.323351187	0.89382716	0.10617284	0	0
1	1.5T	2	3	109	1	1	1	1	5.709618	4.1160465	6.4850085	145.49	54.154	91.437	1.591150191	2.686597481	1.688462533	0.937777778	0.062222222	0	0
1	1.5T	2	3	110	1	1	0	0	5.452875	5.8722885	4.703625	159.62	51.082	97.216	1.641910797	3.124779766	1.903136134	0.985185185	0.014814815	0	0
1	1.5T	2	3	111	0	1		0	4.697298	7.260066	4.900761	153.71	67.246	98.084	1.567126137	2.285786515	1.458584897	0.773333333	0.097777778	0.128888889	0
1	1.5T	2	3	112	0	1		0	5.2818795	4.549446	4.231098	138.37	51.646	80.326	1.722605383	2.679200713	1.555318902	0.75308642	0.190123457	0.056790123	0
1	1.5T	2	3	113	1	1	1	1	4.306689	4.1313645	4.038624	129.57	50.584	89.911	1.441091746	2.561481892	1.777459276	0.891358025	0.108641975	0	0
1	1.5T	2	3	114	1	1	0	0	4.7983635	4.7124495	3.8143485	140.26	57.16	105.52	1.329226687	2.453813856	1.846046186	0.962222222	0.037777778	0	0
1	1.5T	2	3	115	1	1	1	1	5.773221	2.8339965	4.480848	161.16	40.043	103.23	1.561174077	4.024673476	2.577978673	1	0	0	0
1	1.5T	2	3	116	1	1	1	1	5.190804	4.0834125	4.177818	127.57	41.967	89.79	1.42075955	3.039769343	2.139538209	0.977777778	0.022222222	0	0
1	1.5T	2	3	117	1	1	0	0	4.507821	5.0980635	4.072257	65.032	50.971	60.697	1.071420334	1.275862745	1.190814385	0.948888889	0.051111111	0	0
1	1.5T	2	3	118	0	1		0	4.771224	5.999661	5.999661	37.455	0	0				0.211111111	0.606666667	0.18	0.002222222
1	1.5T	2	3	119	0	1		0	6.970356	11.488167	4.2489135	125.69	66.793	38.874	3.233266451	1.881784019	0.582007097	0.346	0.576	0.078	0
1	1.5T	2	3	120	1	1	0	0	5.419242	7.2106155	4.9338945	132.13	52.437	59.369	2.225572268	2.519785648	1.132196731	0.355555556	0.617777778	0.026666667	0
1	1.5T	2	3	121	1	1	1	1	5.600394	5.9954985	5.7797145	130.18	60.956	88.629	1.468819461	2.135638821	1.453983201	0.937777778	0.062222222	0	0
1	1.5T	2	3	122	1	1	1	1	6.127533	4.59207	8.1380205	155.82	74.971	133.11	1.170610773	2.078403649	1.775486521	1	0	0	0
1	1.5T	2	3	123	1	1	1	1	5.554773	5.598063	5.946714	156.6	57.211	107.09	1.462321412	2.737235846	1.871842827	1	0	0	0
1	1.5T	2	3	124	1	1	1	1	6.203457	6.6038895	4.7840445	161.48	54.028	74	2.182162162	2.988820612	1.369660176	0.944	0.056	0	0
1	1.5T	2	3	125	1	1	0	0	5.116878	5.504157	4.3884405	138.9	42.174	76.02	1.82715075	3.293498364	1.802532366	0.968888889	0.031111111	0	0
1	1.5T	2	3	126	1	1	1	1	4.978683	3.843819	3.999996	139.16	32.655	63.152	2.203572333	4.261521972	1.933915174	0.975555556	0.024444444	0	0
1	1.5T	2	3	127	1	1	0	0	4.5819135	5.080248	4.68531	134.85	53.049	94.331	1.42954066	2.541989481	1.778186205	0.922	0.078	0	0
1	1.5T	2	3	128	1	1	0	0	4.0724235	3.5745885	3.806523	130.56	42.565	90.922	1.435956094	3.067308822	2.136074239	0.944444444	0.055555556	0	0
1	1.5T	2	3	129	1	1	0	0	3.4826805	3.4933365	3.979017	114.45	47.269	79.24	1.44434629	2.421248598	1.676362944	0.791111111	0.208888889	0	0
1	1.5T	2	3	130	1	1	1	1	3.6545085	5.230764	3.918744	67.321	61.674	57.481	1.171187001	1.091562085	0.93201349	0.788	0.212	0	0
1	1.5T	2	3	131	0	0		0	2.2432545	5.999661	5.999661	13.733	0	0				0.155555556	0.459259259	0.187654321	0.197530864
1	1.5T	2	3	132	0	1		0	5.493501	5.362299	7.7251005	96.985	25.469	49.923	1.942691745	3.807962621	1.96014763	0.155555556	0.6	0.244444444	0
1	1.5T	2	3	133	1	1	0	0	5.7890385	5.3677935	6.7960305	151.9	53.517	59.776	2.54115364	2.838350431	1.116953491	0.362962963	0.614814815	0.022222222	0
1	1.5T	2	3	134	1	1	0	0	5.003658	5.252076	5.2236045	118.5	49.809	63.865	1.855476396	2.379088117	1.282197996	0.844444444	0.155555556	0	0
1	1.5T	2	3	135	1	1	1	1	5.3265015	5.867793	7.7414175	137	70.445	112.66	1.216048287	1.944779615	1.599261835	0.991111111	0.008888889	0	0
1	1.5T	2	3	136	1	1	1	1	5.401926	4.9079205	6.026967	138.25	53.157	89.269	1.548689915	2.60078635	1.679346088	0.975308642	0.024691358	0	0
1	1.5T	2	3	137	1	1	1	1	5.9345595	4.0434525	5.1197085	128.27	39.001	63.045	2.034578476	3.288890028	1.616497013	0.831111111	0.168888889	0	0
1	1.5T	2	3	138	1	1	1	1	5.389938	3.8056905	4.4953335	131.35	38.414	72.81	1.804010438	3.419326287	1.895402718	0.760493827	0.239506173	0	0
1	1.5T	2	3	139	1	1	1	1	6.9412185	4.4030925	4.770558	153.04	28.725	59.606	2.567526759	5.327763272	2.075056571	0.72345679	0.256790123	0.019753086	0
1	1.5T	2	3	140	1	1	1	1	5.333994	5.0088195	6.5619315	135.43	50.698	80.991	1.672161104	2.671308533	1.59751864	0.855555556	0.144444444	0	0
1	1.5T	2	3	141	1	1	1	1	4.576752	4.870458	4.6022265	118.66	61.201	86.43	1.372902927	1.938857208	1.412231826	0.666666667	0.325925926	0.007407407	0
1	1.5T	2	3	142	0	1		0	4.2369255	4.8618	3.8349945	101.78	56.453	66.732	1.525205299	1.8029157	1.182080669	0.343209877	0.577777778	0.079012346	0
1	1.5T	2	3	143	0	1		0	5.238423	3.9105855	3.3984315	62.888	34.248	27.05	2.324879852	1.836253212	0.789827143	0.517777778	0.424444444	0.057777778	0
1	1.5T	2	3	144	0	0		0	5.999661	2.585745	5.999661	0	8.533	0		0	0	0	0.115555556	0.206666667	0.677777778
1	1.5T	2	3	145	0	1		0	4.3344945	6.9791805	3.9089205	47.78	17.308	26.14	1.827850038	2.760573145	1.510284262	0.07	0.732	0.19	0.008
1	1.5T	2	3	146	0	1		0	4.897764	5.1493455	6.8919345	129.65	58.72	61.221	2.117737378	2.207935967	1.042591962	0.317777778	0.604444444	0.077777778	0
1	1.5T	2	3	147	1	1	1	1	5.9585355	4.462533	5.7897045	128.38	59.941	53.978	2.378376376	2.141772743	0.900518844	0.502222222	0.497777778	0	0
1	1.5T	2	3	148	1	1	1	1	5.0624325	4.8842775	4.989672	129.82	59.252	69.308	1.873088244	2.190980895	1.16971579	0.712	0.288	0	0
1	1.5T	2	3	149	1	1	1	1	5.183811	6.0551055	5.146182	133.09	62.176	69.148	1.924712211	2.140536541	1.112133299	0.433333333	0.537777778	0.028888889	0
1	1.5T	2	3	150	1	1	1	1	5.0720895	4.501161	5.3687925	126.21	52.024	79.164	1.594285281	2.425995694	1.5216823	0.546	0.41	0.044	0
1	1.5T	2	3	151	1	1	1	1	4.8549735	4.5502785	6.224769	133.83	61.721	98.058	1.364804503	2.168305763	1.58872993	0.693333333	0.288888889	0.017777778	0
1	1.5T	2	3	152	1	1	1	1	6.8439825	5.128866	6.205455	164.39	44.556	76.141	2.159020764	3.689514319	1.708883203	0.708888889	0.291111111	0	0
1	1.5T	2	3	153	1	1	0	0	5.0807475	4.599729	8.3098485	110.46	46.05	60.94	1.81260256	2.398697068	1.323344191	0.574	0.406	0.02	0
1	1.5T	2	3	154	0	1		0	5.976684	6.325335	6.754572	81.251	56.04	59.847	1.357645329	1.449875089	1.067933619	0.413333333	0.506666667	0.08	0
1	1.5T	2	3	155	0	1		0	5.275053	4.099896	6.059268	73.008	26.078	37.252	1.959841082	2.799601196	1.428483779	0.075555556	0.675555556	0.248888889	0
1	1.5T	2	3	156	0	0		0	2.7803835	5.999661	0.7233093	18.512	0	4.8042	3.853295034			0.006	0.526	0.392	0.076
1	1.5T	2	3	157	1	0		0	11.27871	5.999661	5.999661	161.9	0	0				0	0	0	1
1	1.5T	2	3	158	0	0		0	5.999661	5.999661	5.999661	0	0	0				0	0.251111111	0.193333333	0.555555556
1	1.5T	2	3	159	0	1		0	3.4750215	10.8103455	6.276051	49.607	34.613	19.639	2.525943276	1.433189842	0.567387976	0.108641975	0.674074074	0.185185185	0.032098765
1	1.5T	2	3	160	1	1	0	0	5.5139805	3.0860775	9.401922	75.151	34.035	42.218	1.780070112	2.208050536	1.24042897	0.145679012	0.814814815	0.039506173	0
1	1.5T	2	3	161	0	1		0	5.915745	3.7777185	4.2957	90.504	36.417	39.926	2.266793568	2.48521295	1.096356097	0.333333333	0.613333333	0.053333333	0
1	1.5T	2	3	162	0	1		0	5.6428515	7.6671585	4.8486465	116.51	65.656	47.557	2.449902223	1.774552212	0.724335933	0.143209877	0.57037037	0.286419753	0
1	1.5T	2	3	163	0	1		0	6.0058215	8.3434815	6.030297	122.41	64.307	67.611	1.810504208	1.903525277	1.051378544	0.26	0.657777778	0.082222222	0
1	1.5T	2	3	164	0	1		0	4.5782505	4.8383235	8.0507745	89.99	41.645	81.29	1.107024234	2.16088366	1.951975027	0.266666667	0.57037037	0.162962963	0
1	1.5T	2	3	165	0	1		0	4.822506	5.812182	15.8120055	56.596	23.129	76.723	0.737666671	2.446971335	3.317177569	0.286419753	0.637037037	0.07654321	0
1	1.5T	2	3	166	0	1		0	3.8319975	1.41396795	0	37.639	8.1105	0		4.640774305	0	0.086666667	0.666666667	0.237777778	0.008888889
1	1.5T	2	3	167	0	0		0	5.999661	5.5609335	5.999661	0	6.5868	0		0	0	0.032098765	0.340740741	0.449382716	0.177777778
1	1.5T	2	3	168	0	0		0	0	5.999661	5.999661	4.1157	0	0				0	0.140740741	0.380246914	0.479012346
1	1.5T	2	3	169	0	0		0	5.999661	5.999661	5.999661	0	0	0				0	0	0.057777778	0.942222222
1	1.5T	2	4	1	1	0		0	16.2705465	16.2705465	16.2705465	100.15	18.653	16.295	6.146057073	5.369109527	0.873586018	0	0	0	1
1	1.5T	2	4	2	1	0		0	2.310354	5.999661	0.7864461	8.0446	0	2.1778	3.693911287			0	0	0	1
1	1.5T	2	4	3	0	0		0	5.999661	0	1.9931715	0	4.4381	12.497	0	0	2.815844618	0	0.049382716	0.140740741	0.809876543
1	1.5T	2	4	4	0	0		0	2.403261	2.331666	2.7077895	67.657	22.065	38.884	1.739970168	3.066258781	1.762247904	0.002469136	0.496296296	0.372839506	0.128395062
1	1.5T	2	4	5	0	1		0	2.921409	2.595735	3.5619345	94.983	33.818	55.673	1.706087331	2.808652197	1.646253474	0.062222222	0.666666667	0.271111111	0
1	1.5T	2	4	6	0	1		0	3.780549	3.9801825	4.3384905	118.1	38.025	65.606	1.800140231	3.105851414	1.725338593	0.254320988	0.639506173	0.10617284	0
1	1.5T	2	4	7	0	1		0	4.268394	3.5126505	3.628035	112.42	46.724	64.905	1.732069948	2.406044003	1.389114802	0.213333333	0.397777778	0.388888889	0
1	1.5T	2	4	8	0	1		0	4.916412	3.39327	3.937725	108.32	44.606	52.6	2.059315589	2.428372865	1.179213559	0.249382716	0.612345679	0.138271605	0
1	1.5T	2	4	9	0	1		0	5.562765	5.3727885	4.6218735	134.94	52.045	44.289	3.046806205	2.592756269	0.850975118	0.434567901	0.466666667	0.098765432	0
1	1.5T	2	4	10	1	1	1	1	6.0128145	4.898097	5.358303	153.79	63.964	64.076	2.400118609	2.404321181	1.001750985	0.68	0.282222222	0.037777778	0
1	1.5T	2	4	11	0	1		0	5.088573	5.04828	5.211117	136.87	49.62	71.974	1.901658932	2.758363563	1.450503829	0.150617284	0.565432099	0.283950617	0
1	1.5T	2	4	12	0	1		0	3.965031	3.644352	3.9815145	114.41	46.386	55.413	2.064677964	2.466476954	1.194606131	0.259259259	0.674074074	0.066666667	0
1	1.5T	2	4	13	0	1		0	4.1147145	3.472191	3.014316	65.99	39.689	25.571	2.580657776	1.662677316	0.644284311	0.037777778	0.577777778	0.384444444	0
1	1.5T	2	4	14	1	0		0	16.2705465	5.999661	5.999661	205.58	0	0				0	0	0	1
1	1.5T	2	4	15	0	0		0	2.613717	0.7450875	1.676988	14.443	8.4037	7.4057	1.950254534	1.718647738	0.881242786	0	0.046	0.198	0.756
1	1.5T	2	4	16	0	1		0	3.5639325	4.8173445	4.306023	92.24	57.426	69.713	1.323139156	1.606241075	1.213962317	0.077777778	0.606666667	0.275555556	0.04
1	1.5T	2	4	17	0	1		0	3.021642	3.3411555	2.794203	114	63.255	65.46	1.74152154	1.802229073	1.034858904	0.291111111	0.637777778	0.071111111	0
1	1.5T	2	4	18	0	1		0	3.2455845	3.188142	3.3358275	125.58	61.649	64.563	1.945076902	2.03701601	1.047267596	0.322	0.552	0.126	0
1	1.5T	2	4	19	0	1		0	4.409919	4.580748	4.048281	143.71	60.366	75.181	1.911520198	2.380644734	1.245419607	0.282222222	0.375555556	0.342222222	0
1	1.5T	2	4	20	0	1		0	4.1649975	3.0461175	3.139191	118.35	39.739	67.115	1.763391194	2.978182642	1.68889504	0.284	0.444	0.272	0
1	1.5T	2	4	21	0	1		0	4.3171785	3.494835	4.5206415	109.04	44.748	70.584	1.544826023	2.43675695	1.577366586	0.408888889	0.528888889	0.062222222	0
1	1.5T	2	4	22	1	1	1	1	4.8346605	3.292371	5.1646635	125.54	37.116	72.106	1.741047902	3.38236879	1.942720121	0.635555556	0.32	0.044444444	0
1	1.5T	2	4	23	1	1	1	1	4.6931355	3.2545755	3.9801825	138.52	34.242	65.169	2.125550492	4.045324455	1.903189066	0.772	0.206	0.022	0
1	1.5T	2	4	24	0	1		0	3.994668	4.4320635	3.632364	128.6	47.667	69.034	1.86285019	2.697883232	1.448255607	0.528888889	0.417777778	0.053333333	0
1	1.5T	2	4	25	1	1	1	1	3.7237725	4.319343	3.7281015	115.2	64.084	72.847	1.581396626	1.797640597	1.136742401	0.755555556	0.244444444	0	0
1	1.5T	2	4	26	0	1		0	3.7357605	4.613715	3.420243	72.973	59.47	45.947	1.588199447	1.227055658	0.772608038	0.39	0.488	0.122	0
1	1.5T	2	4	27	0	0		0	8.3085165	5.999661	5.999661	40.408	0	0				0	0.002469136	0.056790123	0.940740741
1	1.5T	2	4	28	0	0		0	3.9805155	3.939723	1.9552095	50.521	32.511	12.661	3.990285128	1.55396635	0.389437421	0.122222222	0.588888889	0.171111111	0.117777778
1	1.5T	2	4	29	1	1	1	1	4.5312975	5.2039575	4.4833455	138.07	90.196	74.293	1.858452344	1.530777418	0.823683977	0.464197531	0.49382716	0.041975309	0
1	1.5T	2	4	30	1	1	1	1	3.31668	4.264731	3.349314	109.21	67.385	69.681	1.5672852	1.620687097	1.034072865	0.795061728	0.204938272	0	0
1	1.5T	2	4	31	1	1	1	1	3.291705	3.7962	3.1610025	115.61	64.976	74.185	1.558401294	1.779272347	1.141729254	0.942222222	0.057777778	0	0
1	1.5T	2	4	32	1	1	1	1	4.331997	4.864797	3.179151	133.57	70.729	70.94	1.882858754	1.888475731	1.002983218	0.879012346	0.116049383	0.004938272	0
1	1.5T	2	4	33	0	1		0	4.020642	3.997998	4.3048575	126.62	42.315	72.131	1.755417227	2.992319508	1.704620111	0.702222222	0.197777778	0.1	0
1	1.5T	2	4	34	1	1	1	1	4.210119	4.362633	5.187141	128.75	46.858	89.829	1.433278785	2.747663153	1.917047249	0.716049383	0.279012346	0.004938272	0
1	1.5T	2	4	35	1	1	1	1	4.165164	3.0098205	4.5093195	136.14	38.611	91.656	1.485336476	3.525938204	2.373831292	0.735802469	0.254320988	0.009876543	0
1	1.5T	2	4	36	1	1	0	0	3.960702	3.455541	3.454209	135.23	38.023	74.928	1.804799274	3.556531573	1.970596744	0.853333333	0.137777778	0.008888889	0
1	1.5T	2	4	37	1	1	1	1	4.3318305	5.024637	4.702959	136.06	53.689	83.7	1.625567503	2.534224888	1.558978562	0.725925926	0.274074074	0	0
1	1.5T	2	4	38	1	1	1	1	3.774888	4.9342275	3.867129	111.9	60.101	84.52	1.323946995	1.861865859	1.406299396	0.827160494	0.172839506	0	0
1	1.5T	2	4	39	1	1	0	0	3.544452	6.5642625	3.697632	69.189	58.074	68.114	1.015782365	1.191393739	1.172882874	0.908888889	0.091111111	0	0
1	1.5T	2	4	40	0	0		0	4.6535085	5.999661	5.999661	31.02	0	0				0.017777778	0.262222222	0.297777778	0.422222222
1	1.5T	2	4	41	0	1		0	4.4130825	4.842486	7.227432	68.734	46.733	29.625	2.320135021	1.470780819	0.633920356	0.28	0.586	0.134	0
1	1.5T	2	4	42	0	1		0	5.199795	5.3744535	4.411584	144.68	75.805	53.894	2.68452889	1.908581228	0.710955742	0.317777778	0.624444444	0.057777778	0
1	1.5T	2	4	43	1	1	1	1	3.785211	4.3584705	3.531465	112.27	58.177	62.88	1.785464377	1.929800437	1.080839507	0.748888889	0.251111111	0	0
1	1.5T	2	4	44	1	1	1	1	3.969693	3.5372925	3.6102195	120.01	52.154	88.041	1.363114912	2.301069908	1.68809679	0.984	0.016	0	0
1	1.5T	2	4	45	1	1	1	1	4.2435855	3.436893	3.554775	140.67	61.541	77.223	1.821607552	2.285793211	1.254821989	0.988888889	0.011111111	0	0
1	1.5T	2	4	46	1	1	0	0	4.62204	5.0694255	4.7630655	131.65	60.575	81.959	1.60629095	2.173338836	1.353016921	0.966	0.034	0	0
1	1.5T	2	4	47	1	1	0	0	4.4770185	6.55011	4.711284	135.56	72.331	99.261	1.365692467	1.874161839	1.372316158	0.991111111	0.008888889	0	0
1	1.5T	2	4	48	1	1	1	1	4.9845105	4.2619005	3.963699	146.22	63.541	91.94	1.590385034	2.301191357	1.446939771	1	0	0	0
1	1.5T	2	4	49	1	1	1	1	4.066929	4.1933025	4.692303	128.12	63.25	99.362	1.289426541	2.025612648	1.570940711	1	0	0	0
1	1.5T	2	4	50	1	1	0	0	4.300695	3.9641985	3.617046	124.14	51.503	87.873	1.412720631	2.410345028	1.706172456	0.988888889	0.011111111	0	0
1	1.5T	2	4	51	1	1	0	0	5.1813135	4.5372915	4.581414	108.73	39.983	96.193	1.130331729	2.719405747	2.405847485	0.973333333	0.026666667	0	0
1	1.5T	2	4	52	1	1	0	0	6.104556	2.7990315	6.9405525	82.385	25.697	104.76	0.786416571	3.206016266	4.076740476	0.99	0.01	0	0
1	1.5T	2	4	53	0	1		0	5.1636645	3.1739895	2.570094	50.773	13.264	14.334	3.542137575	3.827879976	1.080669481	0.167901235	0.535802469	0.264197531	0.032098765
1	1.5T	2	4	54	0	1		0	5.9335605	7.5016575	4.985343	132.18	55.013	39.594	3.338384604	2.402704815	0.719720793	0.446666667	0.431111111	0.122222222	0
1	1.5T	2	4	55	0	1		0	5.19147	6.1313625	4.114881	149.35	59.741	59.505	2.50987312	2.499958153	0.996049614	0.204938272	0.664197531	0.130864198	0
1	1.5T	2	4	56	1	1	1	1	4.1823135	3.975021	5.018976	114.87	38.096	73.06	1.572269368	3.015277194	1.917786644	0.679012346	0.291358025	0.02962963	0
1	1.5T	2	4	57	1	1	0	0	5.3165115	3.0767535	4.752909	133.75	45.948	94.377	1.41718851	2.910899277	2.053995821	0.942222222	0.057777778	0	0
1	1.5T	2	4	58	1	1	1	1	4.5609345	4.2276015	4.3261695	147.54	56.607	86.497	1.705723898	2.606391436	1.528026569	0.92345679	0.034567901	0.041975309	0
1	1.5T	2	4	59	0	1		0	5.0717565	4.4630325	5.908419	132.95	56.586	91.037	1.460395224	2.349521083	1.608825505	0.562222222	0.106666667	0.331111111	0
1	1.5T	2	4	60	0	1		0	4.1153805	6.625368	4.981014	109.12	61.167	75.724	1.441022661	1.78396848	1.237987804	0.350617284	0.254320988	0.395061728	0
1	1.5T	2	4	61	0	1		0	4.16916	3.2932035	4.1043915	95.783	44.458	67.21	1.425130189	2.15446039	1.511763912	0.24691358	0.441975309	0.308641975	0.002469136
1	1.5T	2	4	62	0	1		0	4.280715	3.5772525	5.7956985	102.86	55.167	99.845	1.030196805	1.864520456	1.809868218	0.257777778	0.546666667	0.195555556	0
1	1.5T	2	4	63	0	1		0	4.425903	4.337325	3.449547	100.17	53.53	81.623	1.22722762	1.871287129	1.524808519	0.269135802	0.540740741	0.190123457	0
1	1.5T	2	4	64	0	1		0	4.6351935	4.7637315	3.398931	93.077	48.835	78.882	1.179952334	1.905948602	1.615275929	0.538271605	0.251851852	0.209876543	0
1	1.5T	2	4	65	1	1	1	1	5.831163	4.8083535	4.8230055	69.752	39.991	80.586	0.865559775	1.744192443	2.015103398	0.902222222	0.071111111	0.026666667	0
1	1.5T	2	4	66	0	1		0	5.625702	3.58641	2.918745	62.187	19.351	19.805	3.139964655	3.21363237	1.02346132	0.264197531	0.575308642	0.160493827	0
1	1.5T	2	4	67	0	1		0	5.946714	3.534795	9.7853715	119.3	39.303	62.772	1.900528898	3.0353917	1.59712999	0.442222222	0.471111111	0.086666667	0
1	1.5T	2	4	68	0	1		0	5.24808	5.1133815	3.389274	133.65	52.303	52.238	2.558482331	2.555302755	0.998757241	0.165432099	0.77037037	0.064197531	0
1	1.5T	2	4	69	1	1	1	1	3.8662965	3.9395565	5.33799	111.55	43.705	70.011	1.59332105	2.552339549	1.601899096	0.590123457	0.395061728	0.014814815	0
1	1.5T	2	4	70	1	1	1	1	5.4453825	4.0467825	5.119875	130.63	56.927	85.556	1.526836224	2.294693204	1.502907232	0.675555556	0.324444444	0	0
1	1.5T	2	4	71	1	1	0	0	5.0760855	5.111217	4.927068	147.79	46.627	86.906	1.700573033	3.169622751	1.863855706	0.802469136	0.197530864	0	0
1	1.5T	2	4	72	1	1	1	1	5.578749	4.2519105	5.334327	145.31	40.199	83.961	1.730684484	3.614766536	2.088634046	0.824444444	0.133333333	0.042222222	0
1	1.5T	2	4	73	0	1		0	3.537459	4.43889	5.3015265	113	36.601	69.285	1.630944649	3.08734734	1.892981066	0.47654321	0.241975309	0.281481481	0
1	1.5T	2	4	74	0	1		0	2.6042265	1.29795075	2.340324	85.324	25.507	40.819	2.090301085	3.345120947	1.600305798	0.37037037	0.140740741	0.488888889	0
1	1.5T	2	4	75	0	1		0	3.126537	1.767897	3.5652645	91.686	32.234	57.126	1.604978469	2.844387913	1.772228082	0.377777778	0.084444444	0.537777778	0
1	1.5T	2	4	76	0	1		0	4.2022935	3.9875085	3.5246385	104.12	48.702	73.816	1.410534302	2.137899881	1.515666708	0.481481481	0.10617284	0.412345679	0
1	1.5T	2	4	77	0	1		0	2.9555415	4.2648975	3.211785	75.429	54.876	71.998	1.047654102	1.374535316	1.312012537	0.69382716	0.15308642	0.15308642	0
1	1.5T	2	4	78	0	1		0	5.123538	4.5109845	3.726936	56.192	41.584	57.24	0.981691125	1.351288957	1.376490958	0.433333333	0.333333333	0.233333333	0
1	1.5T	2	4	79	0	1		0	2.360637	2.3441535	0	22.265	8.8554	6.8773	3.237462376	2.514285069	0.776622174	0.035555556	0.606666667	0.32	0.037777778
1	1.5T	2	4	80	0	1		0	6.242418	3.716946	7.0297965	113.72	33.938	40.38	2.816245666	3.350816194	1.189816725	0.152	0.554	0.294	0
1	1.5T	2	4	81	0	1		0	5.60439	4.60206	4.581747	115.49	54.651	39.147	2.950162209	2.113227571	0.716308942	0.011111111	0.702222222	0.286666667	0
1	1.5T	2	4	82	0	1		0	4.4240715	4.744584	5.2502445	118.42	59.256	55.799	2.122260256	1.998447415	0.941659916	0.14	0.684444444	0.175555556	0
1	1.5T	2	4	83	0	1		0	5.159502	4.293702	4.5329625	129.11	80.692	70.119	1.841298364	1.6000347	0.868970902	0.054	0.774	0.172	0
1	1.5T	2	4	84	0	1		0	5.4130815	6.5596005	5.2026255	139.06	69.171	68.336	2.034944978	2.010380073	0.987928467	0.128888889	0.804444444	0.066666667	0
1	1.5T	2	4	85	1	1	0	0	5.3051895	6.5601	4.5642645	143.89	51.385	59.196	2.430738563	2.800233531	1.152009341	0.48	0.498	0.022	0
1	1.5T	2	4	86	0	1		0	4.129866	6.41691	4.206123	121.89	49.855	68.142	1.788764639	2.444890182	1.366803731	0.555555556	0.275555556	0.168888889	0
1	1.5T	2	4	87	0	1		0	2.9958345	2.0251395	2.249415	91.95	32.623	45.292	2.030159852	2.81856359	1.388345646	0.502222222	0.248888889	0.248888889	0
1	1.5T	2	4	88	0	1		0	2.839491	2.360304	2.2965345	91.054	38.793	45.783	1.98881681	2.347176037	1.180187147	0.514	0.132	0.354	0
1	1.5T	2	4	89	0	1		0	3.621375	4.726935	3.5962335	99.558	48.134	66.745	1.49161735	2.068350854	1.386649769	0.553333333	0.104444444	0.342222222	0
1	1.5T	2	4	90	0	1		0	3.4390575	3.509487	3.4387245	78.084	35.454	71.905	1.085932828	2.202403114	2.028120945	0.708888889	0.14	0.151111111	0
1	1.5T	2	4	91	0	1		0	4.5322965	2.0541105	4.746249	50.746	24.417	63.036	0.805032045	2.078306098	2.581643937	0.634	0.256	0.11	0
1	1.5T	2	4	92	0	1		0	5.0124825	2.446218	5.999661	45.359	5.1721	0		8.76993871	0	0.083950617	0.55308642	0.333333333	0.02962963
1	1.5T	2	4	93	0	1		0	6.147513	3.919743	2.4620355	127.05	32.933	18.561	6.844997576	3.857832569	0.563598822	0.171111111	0.671111111	0.157777778	0
1	1.5T	2	4	94	1	1	0	0	6.8489775	4.6954665	8.6085495	137.66	56.547	48.685	2.827564958	2.434435072	0.860965215	0.47654321	0.52345679	0	0
1	1.5T	2	4	95	1	1	1	1	5.8103505	4.638024	5.7297645	127.07	60.368	56.042	2.267406588	2.104923138	0.928339518	0.185185185	0.787654321	0.027160494	0
1	1.5T	2	4	96	1	1	1	1	5.4816795	4.691637	4.5952335	121.66	70.217	66.028	1.842551645	1.732628851	0.940342082	0.406666667	0.593333333	0	0
1	1.5T	2	4	97	1	1	1	1	5.417577	5.3867745	5.506821	132.77	70.876	67.214	1.97533252	1.873271629	0.948332299	0.735802469	0.264197531	0	0
1	1.5T	2	4	98	1	1	1	1	4.6142145	6.526134	5.9492115	134.19	61.326	72.715	1.845423915	2.18814206	1.185712422	0.837777778	0.133333333	0.028888889	0
1	1.5T	2	4	99	0	1		0	4.8436515	6.8266665	4.4337285	111.01	55.135	68.849	1.612369098	2.013421602	1.248734923	0.533333333	0.138271605	0.328395062	0
1	1.5T	2	4	100	0	1		0	3.725937	4.4713575	4.278384	99.245	52.721	67.977	1.459979111	1.882456706	1.289372356	0.256790123	0.338271605	0.404938272	0
1	1.5T	2	4	101	0	1		0	3.2002965	3.921741	4.160502	107.41	67.298	75.463	1.423346541	1.596035543	1.121326042	0.177777778	0.58	0.242222222	0
1	1.5T	2	4	102	0	1		0	4.6162125	5.2565715	3.979017	105.81	62.658	73.422	1.44112119	1.688690989	1.171789716	0.367901235	0.47654321	0.155555556	0
1	1.5T	2	4	103	0	1		0	5.536458	3.302028	4.232097	88.379	37.302	80.997	1.091139178	2.369283148	2.171384912	0.627160494	0.162962963	0.209876543	0
1	1.5T	2	4	104	1	1	0	0	6.175485	2.703627	4.5549405	73.5	28.449	68.654	1.070585836	2.5835706	2.413230694	0.924444444	0.048888889	0.026666667	0
1	1.5T	2	4	105	0	1		0	4.195467	1.8363285	5.999661	23.696	12.909	0		1.835618561	0	0.09382716	0.698765432	0.195061728	0.012345679
1	1.5T	2	4	106	0	1		0	7.0441155	4.8606345	5.3105175	132.07	51.32	37.314	3.539422201	2.573460639	0.727084957	0.213333333	0.675555556	0.111111111	0
1	1.5T	2	4	107	1	1	0	0	6.2139465	6.1596675	4.29903	131.14	68.069	41.483	3.161294988	1.926574505	0.60942573	0.530864198	0.437037037	0.032098765	0
1	1.5T	2	4	108	1	1	0	0	6.711282	5.9365575	5.247747	139.19	65.099	63.132	2.204745612	2.138128082	0.969784482	0.89382716	0.10617284	0	0
1	1.5T	2	4	109	1	1	1	1	5.9905035	6.3005265	4.7057895	130.02	60.605	81.416	1.596983394	2.145367544	1.343387509	0.937777778	0.062222222	0	0
1	1.5T	2	4	110	1	1	1	1	5.1879735	3.755907	5.690304	127.51	47.064	88.475	1.441198079	2.709289478	1.879886962	0.985185185	0.014814815	0	0
1	1.5T	2	4	111	0	1		0	4.7274345	4.309686	5.4743535	129.31	39.711	94.772	1.364432533	3.256276598	2.386542772	0.773333333	0.097777778	0.128888889	0
1	1.5T	2	4	112	0	1		0	4.836825	3.827835	5.9505435	135.33	35.585	85.109	1.590078605	3.803006885	2.39170999	0.75308642	0.190123457	0.056790123	0
1	1.5T	2	4	113	1	1	0	0	5.0081535	3.1586715	3.4380585	144.84	48.647	58.988	2.455414661	2.977367566	1.212572204	0.891358025	0.108641975	0	0
1	1.5T	2	4	114	1	1	0	0	4.5409545	4.7027925	4.809186	143.05	72.132	88.975	1.607754987	1.983169744	1.233502468	0.962222222	0.037777778	0	0
1	1.5T	2	4	115	1	1	1	1	4.0427865	4.362966	4.215114	111.31	59.632	83.511	1.332878303	1.86661524	1.400439361	1	0	0	0
1	1.5T	2	4	116	1	1	1	1	3.4330635	5.5049895	3.323673	77.39	60.504	71.824	1.077494988	1.279088986	1.187095068	0.977777778	0.022222222	0	0
1	1.5T	2	4	117	1	1	1	1	4.925403	3.418245	3.610053	58.986	33.973	57.459	1.026575471	1.736261149	1.69131369	0.948888889	0.051111111	0	0
1	1.5T	2	4	118	0	1		0	4.5849105	7.645347	5.999661	20.838	28.771	0		0.724270967	0	0.211111111	0.606666667	0.18	0.002222222
1	1.5T	2	4	119	0	1		0	7.232427	6.9482115	6.20379	121.65	52.508	42.593	2.856103116	2.316789823	0.811171631	0.346	0.576	0.078	0
1	1.5T	2	4	120	1	1	1	1	5.775552	5.5299645	4.8433185	120.23	65.237	52.839	2.275402638	1.842972546	0.809954474	0.355555556	0.617777778	0.026666667	0
1	1.5T	2	4	121	1	1	0	0	5.9635305	6.5559375	6.661998	128.35	57.656	59.583	2.154137925	2.226134314	1.033422367	0.937777778	0.062222222	0	0
1	1.5T	2	4	122	1	1	1	1	5.6405205	8.2529055	5.403591	135.24	72.103	103.38	1.308183401	1.875650112	1.433782228	1	0	0	0
1	1.5T	2	4	123	1	1	1	1	4.941054	4.053276	5.7277665	131	32.105	100.17	1.307776779	4.080361314	3.120074755	1	0	0	0
1	1.5T	2	4	124	1	1	0	0	4.9149135	4.536459	4.6545075	126.96	31.339	82.395	1.540870198	4.051182233	2.629152175	0.944	0.056	0	0
1	1.5T	2	4	125	1	1	0	0	5.685975	4.6758195	5.3128485	152.52	34.409	88.735	1.718825717	4.432561249	2.57883112	0.968888889	0.031111111	0	0
1	1.5T	2	4	126	1	1	0	0	5.407587	3.308355	6.9595335	151.35	48.31	85.943	1.761050929	3.132891741	1.778989857	0.975555556	0.024444444	0	0
1	1.5T	2	4	127	1	1	1	1	5.05827	6.5749185	5.3937675	129.28	64.353	93.727	1.379325061	2.008919553	1.456451137	0.922	0.078	0	0
1	1.5T	2	4	128	1	1	1	1	4.0031595	3.279384	3.698631	114.53	43.515	67.306	1.701631355	2.631965989	1.546731012	0.944444444	0.055555556	0	0
1	1.5T	2	4	129	1	1	1	1	3.0564405	3.073923	2.934396	92.294	48.611	51.486	1.792603815	1.898623768	1.059142992	0.791111111	0.208888889	0	0
1	1.5T	2	4	130	1	1	1	1	3.038958	5.644017	4.297032	58.845	46.854	47.821	1.230526338	1.255922653	1.020638579	0.788	0.212	0	0
1	1.5T	2	4	131	0	0		0	4.420575	5.720607	5.999661	31.366	19.541	0		1.605137915	0	0.155555556	0.459259259	0.187654321	0.197530864
1	1.5T	2	4	132	0	1		0	4.963698	5.562432	5.598396	73.266	42.926	48.328	1.51601556	1.706797745	1.125844477	0.155555556	0.6	0.244444444	0
1	1.5T	2	4	133	1	1	1	1	6.1939665	5.1160455	5.0131485	147.56	62.822	57.301	2.575173208	2.34885868	0.912116774	0.362962963	0.614814815	0.022222222	0
1	1.5T	2	4	134	1	1	1	1	5.185809	4.8020265	3.8423205	120.35	53.804	48.693	2.471607829	2.236822541	0.905007063	0.844444444	0.155555556	0	0
1	1.5T	2	4	135	1	1	0	0	5.578749	7.011648	5.8626315	119.52	69.647	83.968	1.42339939	1.71608253	1.20562264	0.991111111	0.008888889	0	0
1	1.5T	2	4	136	1	1	1	1	4.9788495	4.461201	4.5759195	122.36	53.709	91.29	1.340343959	2.278202908	1.699715132	0.975308642	0.024691358	0	0
1	1.5T	2	4	137	1	1	1	1	4.488174	6.6933	4.959702	115.78	48.279	78.987	1.46581083	2.398144121	1.636052942	0.831111111	0.168888889	0	0
1	1.5T	2	4	138	1	1	1	1	5.1663285	4.744584	3.930732	140.18	50.776	78.42	1.787554195	2.760753112	1.54443044	0.760493827	0.239506173	0	0
1	1.5T	2	4	139	1	1	1	1	5.4340605	5.1030585	5.544117	146.56	57.291	71.959	2.036715352	2.55816795	1.256026252	0.72345679	0.256790123	0.019753086	0
1	1.5T	2	4	140	1	1	1	1	5.7727215	7.4347245	4.8619665	139.64	74.317	77.378	1.804647316	1.878977892	1.041188423	0.855555556	0.144444444	0	0
1	1.5T	2	4	141	1	1	1	1	5.6614995	4.512816	4.724937	142.91	61.953	61.791	2.312796362	2.306748664	0.997385115	0.666666667	0.325925926	0.007407407	0
1	1.5T	2	4	142	0	1		0	4.744917	3.908088	3.5785845	115.94	53.341	44.972	2.578048564	2.17356255	0.843103804	0.343209877	0.577777778	0.079012346	0
1	1.5T	2	4	143	0	1		0	4.089573	5.7094515	3.4940025	64.521	49.656	29.71	2.171693033	1.299359594	0.598316417	0.517777778	0.424444444	0.057777778	0
1	1.5T	2	4	144	0	0		0	5.999661	5.999661	5.999661	0	0	0				0	0.115555556	0.206666667	0.677777778
1	1.5T	2	4	145	0	1		0	2.9412225	4.3018605	5.3784495	37.619	29.556	27.526	1.366671511	1.272804168	0.931316822	0.07	0.732	0.19	0.008
1	1.5T	2	4	146	0	1		0	5.2202745	5.0347935	11.0138085	137.47	57.993	74.277	1.850774802	2.370458504	1.280792509	0.317777778	0.604444444	0.077777778	0
1	1.5T	2	4	147	1	1	1	1	4.4626995	4.991004	4.8093525	129.72	63.308	61.221	2.118880776	2.049030138	0.967034182	0.502222222	0.497777778	0	0
1	1.5T	2	4	148	1	1	1	1	5.2029585	5.348979	5.194467	117.45	70.486	80.968	1.450573066	1.666288341	1.148710382	0.712	0.288	0	0
1	1.5T	2	4	149	1	1	1	1	4.767561	5.5289655	5.3348265	128.57	71.63	90.064	1.427540416	1.79491833	1.257350272	0.433333333	0.537777778	0.028888889	0
1	1.5T	2	4	150	1	1	1	1	5.703624	5.748246	5.009652	130.14	76.003	83.847	1.552112777	1.71230083	1.103206452	0.546	0.41	0.044	0
1	1.5T	2	4	151	1	1	1	1	4.625037	4.236759	5.4007605	132.47	72.791	86.087	1.538792152	1.819867841	1.182659944	0.693333333	0.288888889	0.017777778	0
1	1.5T	2	4	152	1	1	0	0	6.6405195	4.4460495	4.5516105	161.86	66.16	55.577	2.912355831	2.446493349	0.840039299	0.708888889	0.291111111	0	0
1	1.5T	2	4	153	1	1	0	0	5.0377905	4.709619	6.2915355	120.7	54.196	64.59	1.868710327	2.227101631	1.191785372	0.574	0.406	0.02	0
1	1.5T	2	4	154	0	1		0	6.3358245	5.6551725	6.0939	105.13	55.117	64.425	1.631819946	1.907396992	1.168877116	0.413333333	0.506666667	0.08	0
1	1.5T	2	4	155	0	1		0	5.923071	4.3411545	3.7700595	86.474	28.149	33.895	2.551231745	3.072009663	1.204128033	0.075555556	0.675555556	0.248888889	0
1	1.5T	2	4	156	0	0		0	4.8629655	5.999661	5.083911	22.846	0	6.1623	3.707381984			0.006	0.526	0.392	0.076
1	1.5T	2	4	157	1	0		0	5.999661	5.999661	5.999661	0	0	0				0	0	0	1
1	1.5T	2	4	158	0	0		0	5.999661	2.131533	5.999661	0	18.345	0		0	0	0	0.251111111	0.193333333	0.555555556
1	1.5T	2	4	159	0	1		0	3.982347	5.3225055	16.2705465	61.794	28.341	51.542	1.198905747	2.180374722	1.81863731	0.108641975	0.674074074	0.185185185	0.032098765
1	1.5T	2	4	160	1	1	0	0	4.6275345	4.5809145	4.692303	84.692	35.712	34.541	2.451926696	2.371527778	0.967209901	0.145679012	0.814814815	0.039506173	0
1	1.5T	2	4	161	0	1		0	5.3195085	4.0730895	4.9645305	93.823	40.553	58.183	1.612550058	2.313589623	1.434739723	0.333333333	0.613333333	0.053333333	0
1	1.5T	2	4	162	0	1		0	5.901426	6.754239	5.378616	130.67	64.992	74.872	1.745245219	2.010555145	1.15201871	0.143209877	0.57037037	0.286419753	0
1	1.5T	2	4	163	0	1		0	8.4423825	6.27372	5.1896385	151.04	75.119	61.867	2.441366156	2.010676393	0.823586576	0.26	0.657777778	0.082222222	0
1	1.5T	2	4	164	0	1		0	5.1510105	4.8652965	6.039621	83.799	56.246	56.269	1.489256962	1.489865946	1.000408918	0.266666667	0.57037037	0.162962963	0
1	1.5T	2	4	165	0	1		0	5.454873	3.870126	1.5429555	65.229	25.75	14.008	4.656553398	2.533165049	0.544	0.286419753	0.637037037	0.07654321	0
1	1.5T	2	4	166	0	1		0	4.6868085	0.5440887	0	37.493	9.4934	1.0621	35.30081913	3.949375356	0.111877726	0.086666667	0.666666667	0.237777778	0.008888889
1	1.5T	2	4	167	0	0		0	2.572758	16.2705465	4.070925	15.359	0	28.507	0.538779949			0.032098765	0.340740741	0.449382716	0.177777778
1	1.5T	2	4	168	0	0		0	9.1410165	5.999661	5.999661	28.622	0	0				0	0.140740741	0.380246914	0.479012346
1	1.5T	2	4	169	0	0		0	0	5.999661	5.999661	4.7637	0	0				0	0	0.057777778	0.942222222
1	1.5T	3	1	1	1	0		0	16.2705465	5.999661	4.31901	75.344	0	10.649	7.07521833			0	0	0	1
1	1.5T	3	1	2	1	0		0	16.2705465	5.999661	5.999661	88.125	0	0				0	0	0.009876543	0.990123457
1	1.5T	3	1	3	0	0		0	5.999661	3.2276025	4.957704	0	22.204	19.279	0	0	0.868266979	0	0.162962963	0.365432099	0.471604938
1	1.5T	3	1	4	0	1		0	2.0804175	2.9129175	3.290373	20.984	15.023	28.046	0.748199387	1.396791586	1.866870798	0.06	0.728888889	0.204444444	0.006666667
1	1.5T	3	1	5	0	1		0	3.4676955	2.3231745	3.1563405	84.409	19.124	41.623	2.027941282	4.413773269	2.176479816	0.098765432	0.609876543	0.291358025	0
1	1.5T	3	1	6	0	1		0	4.014315	3.730932	3.340656	117.89	35.343	51.392	2.2939368	3.335596865	1.454092748	0.231111111	0.495555556	0.273333333	0
1	1.5T	3	1	7	0	1		0	3.5672625	3.938724	4.042287	103.02	37.674	60.319	1.707919561	2.734511865	1.601077666	0.29382716	0.407407407	0.298765432	0
1	1.5T	3	1	8	0	1		0	4.9302315	4.51215	5.1233715	106.42	52.125	63.138	1.68551427	2.041630695	1.211280576	0.128395062	0.637037037	0.234567901	0
1	1.5T	3	1	9	0	1		0	5.7667275	6.746913	3.904092	123.22	66.339	52.038	2.367885007	1.857429265	0.784425451	0.348888889	0.537777778	0.113333333	0
1	1.5T	3	1	10	1	1	0	0	6.1346925	5.503824	8.260398	92.225	53.794	75.623	1.219536384	1.714410529	1.40578875	0.50617284	0.449382716	0.044444444	0
1	1.5T	3	1	11	0	1		0	3.729267	4.989339	5.8603005	43.783	34.12	44.162	0.991417961	1.283206331	1.294314185	0.296296296	0.612345679	0.091358025	0
1	1.5T	3	1	12	1	0		0	16.2705465	5.999661	5.999661	99.216	0	0				0	0	0.011111111	0.988888889
1	1.5T	3	1	13	0	0		0	5.999661	0.77480775	1.849482	0	0.82046	8.1737	0	0	9.962338201	0.014814815	0.320987654	0.320987654	0.343209877
1	1.5T	3	1	14	0	1		0	4.458204	3.709953	7.1595	72.783	31.003	59.232	1.228778363	2.347611521	1.910524788	0.239506173	0.708641975	0.051851852	0
1	1.5T	3	1	15	1	1	1	1	4.1217075	5.488506	4.376286	124.94	53.306	81.789	1.527589285	2.343826211	1.534330094	0.453333333	0.506666667	0.04	0
1	1.5T	3	1	16	1	1	1	1	3.6714915	4.773555	3.786543	135.07	70.087	89.72	1.505461436	1.927176224	1.280123275	0.474074074	0.496296296	0.02962963	0
1	1.5T	3	1	17	0	1		0	4.133862	3.628701	3.723939	140.39	64.273	76.363	1.838455797	2.184276446	1.188103869	0.286666667	0.38	0.333333333	0
1	1.5T	3	1	18	0	1		0	3.998331	4.0181445	4.200129	118.87	56.7	71.368	1.665592422	2.096472663	1.258694885	0.283950617	0.434567901	0.281481481	0
1	1.5T	3	1	19	0	1		0	4.097565	3.757905	4.2718905	122.17	56.291	71.747	1.702788967	2.170329182	1.2745732	0.325925926	0.607407407	0.066666667	0
1	1.5T	3	1	20	1	1	1	1	4.792869	5.1919695	4.4057565	151.26	64.005	68.627	2.20408877	2.363252871	1.072213108	0.713333333	0.271111111	0.015555556	0
1	1.5T	3	1	21	1	1	0	0	5.738256	4.7464155	7.010649	146.76	61.317	88.445	1.659336311	2.393463477	1.442422167	0.809876543	0.172839506	0.017283951	0
1	1.5T	3	1	22	0	1		0	4.709286	4.676652	3.6072225	110.06	59.723	63.169	1.74231031	1.842841116	1.057699714	0.288888889	0.530864198	0.180246914	0
1	1.5T	3	1	23	0	0		0	3.768561	5.999661	2.7923715	20.329	0	8.7362	2.326984272			0.008	0.226	0.282	0.484
1	1.5T	3	1	24	0	1		0	5.386275	6.4473795	13.177476	82.452	64.943	99.239	0.830842713	1.269605654	1.528093867	0.133333333	0.735555556	0.131111111	0
1	1.5T	3	1	25	0	1		0	6.33033	4.7237715	16.2705465	150.25	58.427	114.73	1.309596444	2.571585055	1.963646944	0.32	0.628888889	0.051111111	0
1	1.5T	3	1	26	1	1	0	0	3.980016	4.917411	3.7464165	127.23	55.491	65.924	1.929949639	2.292804239	1.18801247	0.858	0.142	0	0
1	1.5T	3	1	27	1	1	1	1	3.5932365	5.0058225	3.752244	120.66	68.996	79.777	1.512465999	1.748797032	1.156255435	0.995555556	0.004444444	0	0
1	1.5T	3	1	28	1	1	1	1	4.2788835	4.234428	3.989673	139.58	62.816	84.997	1.642175606	2.222045339	1.353110672	0.944	0.056	0	0
1	1.5T	3	1	29	0	1		0	4.6238715	4.360635	4.393935	134.69	54.575	76.57	1.759044012	2.467979844	1.403023362	0.66	0.251111111	0.088888889	0
1	1.5T	3	1	30	1	1	1	1	4.504158	3.3454845	3.891438	139.88	47.417	77.545	1.803855826	2.949996837	1.635383934	0.735555556	0.26	0.004444444	0
1	1.5T	3	1	31	1	1	1	1	3.830832	3.244086	4.441554	137.19	46.524	77.464	1.771016214	2.948800619	1.665033101	0.692	0.264	0.044	0
1	1.5T	3	1	32	1	1	1	1	4.2935355	3.771558	4.276053	128.97	53.452	77.418	1.665891653	2.412818978	1.448364888	0.862222222	0.137777778	0	0
1	1.5T	3	1	33	1	1	1	1	3.9265695	3.876786	4.7377575	105.2	58.315	84.56	1.244087039	1.803995541	1.450055732	0.662222222	0.328888889	0.008888889	0
1	1.5T	3	1	34	0	1		0	4.196466	2.0944035	2.632032	33.937	4.3218	20.77	1.633943187	7.852515156	4.805867925	0.208888889	0.628888889	0.133333333	0.028888889
1	1.5T	3	1	35	0	1		0	5.045283	5.0201415	6.2259345	100.98	48.329	49.186	2.053023218	2.089428707	1.017732624	0.545679012	0.387654321	0.066666667	0
1	1.5T	3	1	36	1	1	0	0	5.280048	4.023306	10.0707525	117.75	41.23	68.9	1.708998549	2.855930148	1.671113267	0.508641975	0.44691358	0.044444444	0
1	1.5T	3	1	37	1	1	1	1	4.632696	4.706622	3.4886745	127.33	44.639	52.961	2.404221975	2.852438451	1.186428907	0.813333333	0.184444444	0.002222222	0
1	1.5T	3	1	38	1	1	1	1	4.1600025	5.5199745	3.8036925	127.21	60.984	67.443	1.886185371	2.085956972	1.105913026	1	0	0	0
1	1.5T	3	1	39	1	1	0	0	4.3841115	3.4170795	3.778884	140.04	39.794	90.507	1.547283636	3.519123486	2.274388099	0.971111111	0.028888889	0	0
1	1.5T	3	1	40	1	1	1	1	4.8326625	3.7440855	3.8852775	133.19	41.939	76.138	1.749323597	3.175802952	1.815446243	0.975308642	0.024691358	0	0
1	1.5T	3	1	41	1	1	1	1	4.850145	3.938724	4.6112175	141.49	49.894	72.813	1.943196957	2.835811921	1.45935383	0.997530864	0.002469136	0	0
1	1.5T	3	1	42	1	1	1	1	3.850479	3.4130835	4.157172	128.68	49.086	76.176	1.689245957	2.621521411	1.551888522	1	0	0	0
1	1.5T	3	1	43	1	1	1	1	4.0008285	3.4017615	3.510819	128.38	56.711	80.14	1.601946593	2.263758354	1.413129728	1	0	0	0
1	1.5T	3	1	44	1	1	1	1	3.9848445	4.377285	3.4773525	89.63	52.062	67.304	1.331718769	1.721601168	1.292766317	0.948148148	0.051851852	0	0
1	1.5T	3	1	45	1	1	0	0	4.9022595	13.275378	3.3368265	60.557	35.129	24.45	2.476768916	1.723846395	0.696006149	0.454	0.506	0.04	0
1	1.5T	3	1	46	0	1		0	6.7014585	7.795863	8.716275	130.75	59.34	90.548	1.44398551	2.203404112	1.525918436	0.286666667	0.62	0.093333333	0
1	1.5T	3	1	47	0	1		0	5.2685595	5.363631	9.675315	127.78	45.303	67.477	1.893682292	2.82056376	1.489459859	0.273333333	0.666666667	0.06	0
1	1.5T	3	1	48	1	1	0	0	5.586075	6.492834	3.420243	139.47	66.309	45.334	3.076498875	2.103334389	0.683677932	0.804	0.19	0.006	0
1	1.5T	3	1	49	1	1	1	1	4.8479805	3.923073	5.1759855	137.46	58.021	77.774	1.767428704	2.369142207	1.340445701	0.995555556	0.004444444	0	0
1	1.5T	3	1	50	0	1		0	4.797198	2.2572405	4.450878	135.2	33.718	80.43	1.680964814	4.009727742	2.385372798	0.854	0.062	0.084	0
1	1.5T	3	1	51	0	1		0	5.0447835	7.843149	4.08258	113.92	50.072	64.544	1.764997521	2.275123822	1.289023806	0.551111111	0.102222222	0.346666667	0
1	1.5T	3	1	52	0	1		0	4.907421	4.2732225	7.795863	105.91	38.784	71.127	1.489026671	2.730765264	1.833926361	0.46	0.248888889	0.291111111	0
1	1.5T	3	1	53	0	1		0	3.7021275	3.0664305	3.732264	98.713	39.113	57.402	1.719678757	2.523790044	1.467593895	0.448	0.42	0.132	0
1	1.5T	3	1	54	0	1		0	3.4783515	3.51315	3.3081885	93.165	53.462	76.337	1.220443559	1.742639632	1.427874004	0.615555556	0.317777778	0.066666667	0
1	1.5T	3	1	55	0	1		0	3.2988645	3.1237065	3.3304995	70.811	41.931	62.753	1.128408204	1.688750566	1.496577711	0.682222222	0.264444444	0.053333333	0
1	1.5T	3	1	56	0	1		0	5.7144465	11.494827	3.991338	64.334	49.871	32.607	1.97301193	1.290008221	0.653826873	0.175555556	0.564444444	0.26	0
1	1.5T	3	1	57	0	1		0	7.92873	7.660665	8.528463	132.05	67.73	75.09	1.758556399	1.949653034	1.108666765	0.261728395	0.567901235	0.17037037	0
1	1.5T	3	1	58	0	1		0	5.3591355	7.4280645	8.6881365	112.11	67.03	80.284	1.396417717	1.672534686	1.197732359	0.118518519	0.8	0.081481481	0
1	1.5T	3	1	59	1	1	1	1	5.6461815	6.6032235	4.6405215	123.63	73.615	64.101	1.92867506	1.679413163	0.870760035	0.32	0.68	0	0
1	1.5T	3	1	60	1	1	1	1	5.393934	5.1969645	5.6421855	138.15	59.998	68.761	2.009133084	2.302576753	1.146054868	0.577777778	0.422222222	0	0
1	1.5T	3	1	61	1	1	0	0	5.5725885	2.2599045	5.5795815	134.15	28.241	67.787	1.978993022	4.7501859	2.400304522	0.755555556	0.244444444	0	0
1	1.5T	3	1	62	0	1		0	5.10489	7.886772	5.0953995	124.85	53.564	66.896	1.866329825	2.330856545	1.248898514	0.762962963	0.177777778	0.059259259	0
1	1.5T	3	1	63	0	1		0	4.540122	2.783214	9.3554685	113.15	27.78	82.273	1.375299308	4.073074154	2.961591073	0.47654321	0.202469136	0.316049383	0.004938272
1	1.5T	3	1	64	0	1		0	3.622374	2.1739905	8.322003	88.487	26.667	73.82	1.198685993	3.318221022	2.768215397	0.386666667	0.124444444	0.488888889	0
1	1.5T	3	1	65	0	1		0	2.690973	6.432894	3.544785	64.371	52.533	70.076	0.91858839	1.225344069	1.333942474	0.417283951	0.135802469	0.44691358	0
1	1.5T	3	1	66	0	1		0	2.954376	3.968694	4.5992295	50.353	49.361	80.257	0.627396987	1.020096838	1.625919248	0.555555556	0.143209877	0.301234568	0
1	1.5T	3	1	67	0	1		0	7.613379	7.0614315	6.204456	85.353	37.794	27.87	3.062540366	2.258374345	0.737418638	0.084444444	0.528888889	0.386666667	0
1	1.5T	3	1	68	0	1		0	5.8086855	6.583077	6.0441165	125.47	57.227	41.487	3.024320872	2.192496549	0.724955004	0.071604938	0.711111111	0.217283951	0
1	1.5T	3	1	69	0	1		0	5.6178765	6.3001935	8.944047	120.44	59.047	83.563	1.441307756	2.039731062	1.415194675	0.061728395	0.691358025	0.24691358	0
1	1.5T	3	1	70	0	1		0	5.297031	5.2042905	4.4254035	123.69	67.1	74.187	1.667273242	1.843368107	1.10561848	0.022222222	0.762222222	0.215555556	0
1	1.5T	3	1	71	0	1		0	5.228766	9.371619	4.177818	125.74	76.62	57.561	2.184465176	1.641085878	0.751252937	0.034567901	0.839506173	0.125925926	0
1	1.5T	3	1	72	1	1	0	0	6.0704235	4.5516105	4.258737	125.9	40.329	61.775	2.038041279	3.121823006	1.531776141	0.266666667	0.688888889	0.044444444	0
1	1.5T	3	1	73	1	1	0	0	5.1363585	4.7514105	5.581746	135.47	41.135	75.615	1.791575746	3.29330254	1.838215631	0.407407407	0.545679012	0.04691358	0
1	1.5T	3	1	74	0	1		0	4.15917	8.0121465	5.545782	122.88	53.769	75.721	1.622799488	2.285331697	1.408264985	0.466666667	0.330864198	0.202469136	0
1	1.5T	3	1	75	0	1		0	3.5209755	11.892762	3.376287	95.787	75.944	51.764	1.850455915	1.261284631	0.6816075	0.488888889	0.315555556	0.195555556	0
1	1.5T	3	1	76	0	1		0	3.200796	16.2705465	3.336327	82.907	92.068	55.715	1.488055281	0.900497458	0.605150541	0.47654321	0.316049383	0.207407407	0
1	1.5T	3	1	77	0	1		0	3.242088	1.3798854	5.0654295	58.702	21.348	93.454	0.628137907	2.749765786	4.377646618	0.671604938	0.214814815	0.113580247	0
1	1.5T	3	1	78	0	1		0	7.0927335	10.765224	5.256072	93.851	71.893	26.299	3.568614776	1.305426119	0.36580752	0.2	0.662	0.138	0
1	1.5T	3	1	79	1	1	0	0	5.9711895	5.313681	16.2705465	162.22	39.648	89.73	1.807868049	4.091505246	2.26316586	0.348888889	0.606666667	0.044444444	0
1	1.5T	3	1	80	1	1	0	0	6.062265	5.2082865	6.4134135	136.04	49.856	58.998	2.305840876	2.728658537	1.1833681	0.622222222	0.368888889	0.008888889	0
1	1.5T	3	1	81	1	1	1	1	5.102559	4.95504	4.617378	115.3	62.515	69.705	1.654113765	1.844357354	1.115012397	0.498	0.49	0.012	0
1	1.5T	3	1	82	1	1	1	1	5.765229	7.516809	4.973355	118.23	64.811	78.306	1.509845989	1.824227369	1.208220827	0.733333333	0.266666667	0	0
1	1.5T	3	1	83	1	1	0	0	5.893434	4.854474	5.036625	123.49	42.66	74.734	1.652393823	2.89474918	1.751851852	0.892	0.106	0.002	0
1	1.5T	3	1	84	0	1		0	4.2715575	5.514147	5.223771	110.65	41.446	75.126	1.47285893	2.669738937	1.812623655	0.735555556	0.148888889	0.115555556	0
1	1.5T	3	1	85	0	1		0	3.243753	6.4413855	5.6012265	94.011	41.666	71.71	1.310988705	2.256300101	1.721067537	0.488888889	0.197777778	0.313333333	0
1	1.5T	3	1	86	0	1		0	3.151179	8.40159	4.4257365	87.054	54.742	65.788	1.323250441	1.590259764	1.201782909	0.386	0.242	0.372	0
1	1.5T	3	1	87	0	1		0	3.5922375	13.352967	3.1366935	88.781	65.508	61.582	1.441671268	1.355269585	0.940068389	0.457777778	0.273333333	0.268888889	0
1	1.5T	3	1	88	0	1		0	4.283379	6.187806	5.3361585	73.186	24.811	95.915	0.763029766	2.949740035	3.865825642	0.644444444	0.153333333	0.202222222	0
1	1.5T	3	1	89	0	1		0	7.0943985	8.4124125	4.8333285	98.615	60.097	40.175	2.454635968	1.640930496	0.668502587	0.271111111	0.608888889	0.12	0
1	1.5T	3	1	90	1	1	0	0	6.092568	5.385942	10.690299	127.53	38.98	68.674	1.857034686	3.271677783	1.761775269	0.533333333	0.434567901	0.032098765	0
1	1.5T	3	1	91	1	1	1	1	5.886774	6.863796	4.6581705	116.32	47.034	44.582	2.609124759	2.473104563	0.9478675	0.851851852	0.148148148	0	0
1	1.5T	3	1	92	1	1	1	1	5.330664	4.244418	5.7454155	108.79	41.249	74.327	1.463667308	2.63739727	1.801910349	1	0	0	0
1	1.5T	3	1	93	1	1	1	1	6.216444	5.457537	4.690638	125.67	56.107	90.897	1.38255388	2.239827473	1.620065233	1	0	0	0
1	1.5T	3	1	94	1	1	0	0	6.502158	4.2718905	7.0354575	141.19	37.422	103.57	1.363232596	3.772914328	2.767623323	0.911111111	0.048888889	0.04	0
1	1.5T	3	1	95	0	1		0	6.1873065	5.967027	6.4403865	137.92	42.657	96.324	1.431834226	3.233232529	2.258105352	0.819753086	0.120987654	0.059259259	0
1	1.5T	3	1	96	1	1	0	0	3.866796	3.1992975	5.019975	106.62	35.847	77.308	1.37915869	2.974307473	2.156610037	0.814814815	0.182716049	0.002469136	0
1	1.5T	3	1	97	1	1	0	0	3.437559	3.1177125	3.4307325	97.388	25.792	69.873	1.393785869	3.775899504	2.709095844	0.8	0.2	0	0
1	1.5T	3	1	98	1	1	0	0	4.354974	2.518479	2.503494	93.556	28.007	61.966	1.509795694	3.340450602	2.212518299	0.869135802	0.130864198	0	0
1	1.5T	3	1	99	1	1	0	0	4.588074	5.328999	4.589406	70.341	31.496	78.818	0.892448425	2.233331217	2.502476505	0.938271605	0.059259259	0.002469136	0
1	1.5T	3	1	100	0	1		0	6.6242025	4.960701	7.1696565	89.518	29.234	36.755	2.435532581	3.06211945	1.257268933	0.324444444	0.577777778	0.097777778	0
1	1.5T	3	1	101	1	1	0	0	6.865461	4.3618005	10.0877355	112.46	45.292	65.844	1.707976429	2.482999205	1.45376667	0.325925926	0.654320988	0.019753086	0
1	1.5T	3	1	102	1	1	0	0	5.2828785	8.2409175	5.106555	101.65	45.613	41.295	2.461557089	2.22853134	0.905334006	0.839506173	0.160493827	0	0
1	1.5T	3	1	103	1	1	0	0	5.1203745	4.183146	8.534124	117.75	26.836	86.676	1.358507545	4.387762707	3.229840513	0.997777778	0.002222222	0	0
1	1.5T	3	1	104	1	1	1	1	5.8949325	4.650345	6.291369	123.13	46.163	91.696	1.342806666	2.667287655	1.986352707	0.997530864	0.002469136	0	0
1	1.5T	3	1	105	1	1	0	0	5.511816	2.614716	5.1526755	126.53	23.493	79.277	1.596049296	5.385859618	3.37449453	0.988888889	0.011111111	0	0
1	1.5T	3	1	106	1	1	0	0	6.114879	4.8206745	5.6202075	147.13	27.228	93.316	1.57668567	5.403628618	3.427207287	1	0	0	0
1	1.5T	3	1	107	1	1	1	1	6.1696575	5.0334615	4.303026	155.65	51.581	82.367	1.889713113	3.017583994	1.596847676	1	0	0	0
1	1.5T	3	1	108	1	1	1	1	4.2748875	3.043287	3.9562065	123.31	37.322	79.489	1.551283825	3.303949413	2.129816194	0.995555556	0.004444444	0	0
1	1.5T	3	1	109	1	1	1	1	4.402926	4.278717	3.7081215	108.68	42.219	70.641	1.538483317	2.574196452	1.673204008	0.97037037	0.02962963	0	0
1	1.5T	3	1	110	1	1	1	1	3.714282	3.454875	3.3951015	77.053	41.99	63.059	1.221919155	1.835032151	1.501762324	0.987654321	0.012345679	0	0
1	1.5T	3	1	111	0	1		0	4.133862	1.8469845	5.565096	25.778	11.99	26.071	0.988761459	2.149958299	2.174395329	0.064	0.608	0.328	0
1	1.5T	3	1	112	1	1	0	0	9.952371	7.683975	7.270389	162.7	65.398	52.315	3.11000669	2.487843665	0.799948011	0.311111111	0.642222222	0.046666667	0
1	1.5T	3	1	113	1	1	1	1	6.1403535	4.559103	5.559102	110.4	36.199	51.915	2.126553019	3.049808006	1.43415564	0.733333333	0.266666667	0	0
1	1.5T	3	1	114	1	1	0	0	5.621706	4.1953005	7.264728	105.81	32.726	66.888	1.581898098	3.233209069	2.043879484	0.954	0.046	0	0
1	1.5T	3	1	115	1	1	0	0	5.191137	3.801195	8.4836745	108.62	35.707	91.157	1.191570587	3.041980564	2.552916795	0.946666667	0.053333333	0	0
1	1.5T	3	1	116	1	1	1	1	6.086907	5.668326	5.295366	124.04	42.622	61.417	2.019636257	2.910234151	1.440969452	0.87	0.13	0	0
1	1.5T	3	1	117	1	1	0	0	5.450211	8.4174075	5.9352255	136.64	46.113	77.178	1.77045272	2.963155726	1.673671199	0.897777778	0.102222222	0	0
1	1.5T	3	1	118	1	1	1	1	6.026967	6.8972625	5.0740875	141.06	55.14	66.137	2.132845457	2.558215452	1.199437795	0.842222222	0.157777778	0	0
1	1.5T	3	1	119	1	1	1	1	4.544784	3.503493	4.6138815	116.51	46.819	72.605	1.604710419	2.488519618	1.550759307	0.966	0.034	0	0
1	1.5T	3	1	120	1	1	0	0	4.190472	6.4860075	4.2019605	103.48	62.571	77.432	1.336398388	1.653801282	1.237506193	0.826666667	0.166666667	0.006666667	0
1	1.5T	3	1	121	1	1	1	1	2.936394	3.679317	2.536461	78.228	52.55	54.382	1.438490677	1.488639391	1.034862036	0.468888889	0.508888889	0.022222222	0
1	1.5T	3	1	122	0	0		0	5.999661	0.99169065	5.999661	0	8.0546	0		0	0	0.02	0.56	0.217777778	0.202222222
1	1.5T	3	1	123	0	1		0	6.570756	6.641019	5.3944335	93.16	33.166	29.825	3.123554065	2.808900681	0.899264307	0.335802469	0.602469136	0.061728395	0
1	1.5T	3	1	124	1	1	0	0	8.3364885	6.64668	3.897432	146.56	46.019	41.775	3.508318372	3.184771507	0.907777222	0.256790123	0.698765432	0.044444444	0
1	1.5T	3	1	125	1	1	0	0	6.4773495	4.947714	4.507155	125.97	49.879	50.937	2.47305495	2.525511738	1.021211331	0.62	0.38	0	0
1	1.5T	3	1	126	0	1		0	5.652342	8.4660255	5.236425	115.96	72.76	63.56	1.824417873	1.59373282	0.873556899	0.316049383	0.617283951	0.066666667	0
1	1.5T	3	1	127	1	1	1	1	6.1743195	4.511484	6.9858405	134.76	48.569	69.556	1.93743171	2.774609319	1.432106899	0.584444444	0.402222222	0.013333333	0
1	1.5T	3	1	128	1	1	1	1	6.2325945	4.649679	4.413582	151.82	57.36	61.434	2.471269981	2.64679219	1.071025105	0.718518519	0.264197531	0.017283951	0
1	1.5T	3	1	129	1	1	0	0	6.147846	6.807186	5.302026	141.13	60.021	52.422	2.692190302	2.351343696	0.873394312	0.666666667	0.318518519	0.014814815	0
1	1.5T	3	1	130	1	1	1	1	6.054606	4.273722	5.8093515	118.6	37.593	65.61	1.807651273	3.154842657	1.745271726	0.571111111	0.402222222	0.026666667	0
1	1.5T	3	1	131	1	1	1	1	4.8912705	4.812183	4.8123495	97.341	53.969	76.83	1.266966029	1.803646538	1.423595027	0.355555556	0.632098765	0.012345679	0
1	1.5T	3	1	132	0	1		0	3.6681615	4.0830795	3.205458	70.076	45.598	42.786	1.637825457	1.53682179	0.938330629	0.09382716	0.641975309	0.264197531	0
1	1.5T	3	1	133	0	0		0	5.999661	16.2705465	13.94271	0	97.948	50.735	0	0	0.517978928	0	0.042	0.05	0.908
1	1.5T	3	1	134	0	0		0	5.999661	5.999661	4.3797825	0	0	15.508	0			0.02	0.346666667	0.26	0.373333333
1	1.5T	3	1	135	0	1		0	6.733926	0.28942695	2.5352955	58.673	4.3945	9.9837	5.876879313	13.35146205	2.271862555	0.066666667	0.56	0.362222222	0.011111111
1	1.5T	3	1	136	0	1		0	7.362297	2.421576	3.2452515	130.95	15.96	21.903	5.978633064	8.204887218	1.372368421	0.258	0.68	0.062	0
1	1.5T	3	1	137	0	1		0	5.5372905	8.3185065	4.650012	88.469	57.015	58.536	1.51136053	1.551679383	1.02667719	0.071111111	0.557777778	0.371111111	0
1	1.5T	3	1	138	0	1		0	5.7564045	3.964698	6.2604	113.93	46.137	62.304	1.828614535	2.469384659	1.350412901	0.322	0.616	0.062	0
1	1.5T	3	1	139	0	1		0	5.319675	3.7637325	4.9848435	119.7	52.594	58.454	2.047764054	2.27592501	1.111419554	0.193333333	0.584444444	0.222222222	0
1	1.5T	3	1	140	0	1		0	5.83416	4.488507	6.6102165	114.96	50.911	53.018	2.168320193	2.25805818	1.041385948	0.331111111	0.597777778	0.071111111	0
1	1.5T	3	1	141	0	1		0	5.6415195	4.7853765	5.0517765	99.767	22.787	41.817	2.385800033	4.37824198	1.835125291	0.188	0.658	0.154	0
1	1.5T	3	1	142	0	1		0	6.134193	2.723274	4.6335285	73.914	19.853	35.854	2.061527305	3.723064524	1.805973908	0.022222222	0.455555556	0.515555556	0.006666667
1	1.5T	3	1	143	0	0		0	4.87179	3.2595705	3.2299335	33.911	16.251	29.386	1.153984891	2.086702357	1.808257953	0.006666667	0.302222222	0.533333333	0.157777778
1	1.5T	3	2	1	1	0		0	16.2705465	9.890433	0	77.059	0	3.7603	20.49277983			0	0	0	1
1	1.5T	3	2	2	1	0		0	16.2705465	5.999661	5.999661	66.628	0	0				0	0	0.009876543	0.990123457
1	1.5T	3	2	3	0	0		0	5.999661	7.843149	9.5226345	0	30.649	27.06	0	0	0.882899931	0	0.162962963	0.365432099	0.471604938
1	1.5T	3	2	4	0	1		0	2.3737905	3.6571725	4.3897725	32.038	20.614	12.051	2.658534561	1.554186475	0.584602697	0.06	0.728888889	0.204444444	0.006666667
1	1.5T	3	2	5	0	1		0	3.3957675	4.0377915	3.804525	75.083	45.719	37.666	1.993389264	1.642271266	0.82385879	0.098765432	0.609876543	0.291358025	0
1	1.5T	3	2	6	0	1		0	4.127868	4.3378245	5.9358915	105.14	50.551	69.519	1.512392296	2.079879725	1.37522502	0.231111111	0.495555556	0.273333333	0
1	1.5T	3	2	7	0	1		0	4.316346	3.0384585	6.2632305	101.1	34.03	76.601	1.319826112	2.970908022	2.250984426	0.29382716	0.407407407	0.298765432	0
1	1.5T	3	2	8	0	1		0	4.4503785	4.385943	6.7713885	112.26	50.787	76.621	1.46513358	2.210408175	1.508673479	0.128395062	0.637037037	0.234567901	0
1	1.5T	3	2	9	0	1		0	5.4720225	4.88511	9.2715525	139.74	55.985	93.966	1.487133644	2.496025721	1.678413861	0.348888889	0.537777778	0.113333333	0
1	1.5T	3	2	10	1	1	1	1	5.161167	3.745251	6.3954315	96.526	45.291	64.059	1.506829641	2.131240202	1.414386964	0.50617284	0.449382716	0.044444444	0
1	1.5T	3	2	11	0	1		0	4.175154	2.5173135	4.256739	50.517	15.317	29.508	1.711976413	3.29810015	1.92648691	0.296296296	0.612345679	0.091358025	0
1	1.5T	3	2	12	1	0		0	16.2705465	5.999661	5.999661	76.036	0	0				0	0	0.011111111	0.988888889
1	1.5T	3	2	13	0	0		0	1.31723145	1.42016175	5.7867075	8.8782	12.97	19.861	0.447016767	0.684518119	1.531303007	0.014814815	0.320987654	0.320987654	0.343209877
1	1.5T	3	2	14	0	1		0	3.6022275	4.3697925	6.7350915	67.929	39.457	65.11	1.043295961	1.721595661	1.650150797	0.239506173	0.708641975	0.051851852	0
1	1.5T	3	2	15	1	1	1	1	3.96936	3.412584	5.1649965	120.92	64.701	88.561	1.36538657	1.868904654	1.36877328	0.453333333	0.506666667	0.04	0
1	1.5T	3	2	16	1	1	1	1	3.9948345	3.1040595	4.205457	126.95	63.55	91.824	1.382536156	1.997639654	1.44490952	0.474074074	0.496296296	0.02962963	0
1	1.5T	3	2	17	0	1		0	4.1280345	2.9908395	5.325336	127.04	39.204	97.576	1.301959498	3.240485665	2.488929701	0.286666667	0.38	0.333333333	0
1	1.5T	3	2	18	0	1		0	4.0078215	2.832831	5.04495	109.07	38.43	89.47	1.219067844	2.838147281	2.328129066	0.283950617	0.434567901	0.281481481	0
1	1.5T	3	2	19	0	1		0	3.9821805	4.2698925	4.1060565	118.19	60.965	75.844	1.558330257	1.938653326	1.244058066	0.325925926	0.607407407	0.066666667	0
1	1.5T	3	2	20	1	1	1	1	4.426902	4.158171	6.0174765	146.71	69.374	86.833	1.689565027	2.114769222	1.251664889	0.713333333	0.271111111	0.015555556	0
1	1.5T	3	2	21	1	1	1	1	5.1460155	6.2422515	5.4693585	147.73	80.516	79.478	1.858753366	1.834790601	0.987108152	0.809876543	0.172839506	0.017283951	0
1	1.5T	3	2	22	0	1		0	4.28571	4.033296	4.754907	104.52	49.653	68.11	1.53457642	2.105008761	1.371719735	0.288888889	0.530864198	0.180246914	0
1	1.5T	3	2	23	0	0		0	4.491837	2.286711	4.4540415	12.602	13.922	13.734	0.917576817	0.905186036	0.986496193	0.008	0.226	0.282	0.484
1	1.5T	3	2	24	0	1		0	5.7354255	12.202452	3.325005	89.833	64.936	48.18	1.86452885	1.383408279	0.741961316	0.133333333	0.735555556	0.131111111	0
1	1.5T	3	2	25	0	1		0	4.7690595	4.6318635	4.19247	127.39	53.538	69.026	1.845536465	2.379431432	1.28928985	0.32	0.628888889	0.051111111	0
1	1.5T	3	2	26	1	1	1	1	3.7640655	3.5129835	4.130865	115.46	66.658	84.432	1.367490999	1.732125176	1.266644664	0.858	0.142	0	0
1	1.5T	3	2	27	1	1	1	1	3.5519445	2.824506	4.3408215	114.78	55.388	94.151	1.219105479	2.072290027	1.699844732	0.995555556	0.004444444	0	0
1	1.5T	3	2	28	1	1	1	1	3.9255705	2.7514125	5.00499	118.32	42.972	106.79	1.107968911	2.753420832	2.485106581	0.944	0.056	0	0
1	1.5T	3	2	29	0	1		0	4.3341615	2.3654655	4.777551	116.38	40.039	87.788	1.325693717	2.906666001	2.192562252	0.66	0.251111111	0.088888889	0
1	1.5T	3	2	30	1	1	1	1	4.61871	4.274055	4.1200425	135.3	58.502	73.093	1.85106645	2.312741445	1.249410277	0.735555556	0.26	0.004444444	0
1	1.5T	3	2	31	1	1	1	1	4.6015605	4.313349	4.346982	146.36	61.505	75.203	1.946198955	2.379643931	1.222713601	0.692	0.264	0.044	0
1	1.5T	3	2	32	1	1	1	1	3.913416	6.6055545	3.890106	126.96	64.288	79.51	1.596780279	1.974863116	1.236778248	0.862222222	0.137777778	0	0
1	1.5T	3	2	33	1	1	0	0	3.2132835	3.944385	3.7567395	85.888	41.431	81.557	1.053103964	2.073037098	1.968501846	0.662222222	0.328888889	0.008888889	0
1	1.5T	3	2	34	0	1		0	4.4816805	9.576747	2.3564745	50.883	50.206	19.606	2.595276956	1.013484444	0.390511094	0.208888889	0.628888889	0.133333333	0.028888889
1	1.5T	3	2	35	0	1		0	5.6997945	7.273386	7.3011915	116.19	40.352	67.215	1.728632002	2.879411182	1.665716693	0.545679012	0.387654321	0.066666667	0
1	1.5T	3	2	36	1	1	0	0	4.204791	3.38994	4.950711	102.63	35.893	71.662	1.432139767	2.859331903	1.996545287	0.508641975	0.44691358	0.044444444	0
1	1.5T	3	2	37	1	1	1	1	3.6691605	4.1603355	4.0131495	103.31	60.341	77.512	1.332825885	1.712102882	1.28456605	0.813333333	0.184444444	0.002222222	0
1	1.5T	3	2	38	1	1	1	1	3.751578	4.4104185	4.3318305	111.2	67.012	94.184	1.180667629	1.659404286	1.405479616	1	0	0	0
1	1.5T	3	2	39	1	1	1	1	4.0950675	4.6002285	3.8806155	120.24	77.476	90.98	1.321609145	1.551964479	1.174299138	0.971111111	0.028888889	0	0
1	1.5T	3	2	40	1	1	1	1	4.110885	5.676651	3.8946015	126.02	71.138	77.251	1.631305744	1.771486407	1.08593157	0.975308642	0.024691358	0	0
1	1.5T	3	2	41	1	1	1	1	4.9095855	4.513815	4.003659	147.37	53.74	76.181	1.93447185	2.742277633	1.417584667	0.997530864	0.002469136	0	0
1	1.5T	3	2	42	1	1	1	1	4.5732555	4.0770855	3.367962	155.01	43.359	71.482	2.168517949	3.575036325	1.648608132	1	0	0	0
1	1.5T	3	2	43	1	1	1	1	3.963699	7.1706555	3.3634665	143.13	51.048	85.407	1.675857951	2.803831688	1.673072402	1	0	0	0
1	1.5T	3	2	44	1	1	0	0	3.168162	4.2339285	4.2938685	90.649	33.739	93.992	0.964433143	2.686771985	2.785856131	0.948148148	0.051851852	0	0
1	1.5T	3	2	45	1	1	0	0	4.3444845	5.589738	8.3674575	56.429	52.912	50.122	1.125832968	1.066468854	0.94727094	0.454	0.506	0.04	0
1	1.5T	3	2	46	0	1		0	5.0314635	5.503824	12.4350525	120.69	46.758	80.89	1.492026208	2.581162582	1.729971342	0.286666667	0.62	0.093333333	0
1	1.5T	3	2	47	0	1		0	5.0787495	3.8046915	7.294365	109.23	45.469	75.998	1.437274665	2.40229607	1.671424487	0.273333333	0.666666667	0.06	0
1	1.5T	3	2	48	1	1	0	0	4.171491	5.908086	4.490172	116.96	59.599	74.308	1.573989342	1.962449034	1.246799443	0.804	0.19	0.006	0
1	1.5T	3	2	49	1	1	1	1	4.3707915	5.457204	5.0357925	122.84	67.629	102.99	1.192737159	1.816380547	1.522867409	0.995555556	0.004444444	0	0
1	1.5T	3	2	50	0	1		0	4.377285	5.8436505	4.5442845	132.61	79.367	83.739	1.583610982	1.670845566	1.055085867	0.854	0.062	0.084	0
1	1.5T	3	2	51	0	1		0	3.545118	7.1603325	3.495168	108.98	70.005	65.537	1.662877459	1.556745947	0.936175987	0.551111111	0.102222222	0.346666667	0
1	1.5T	3	2	52	0	1		0	4.2505785	5.9162445	3.5406225	111.24	50.675	70.725	1.572852598	2.195165269	1.395658609	0.46	0.248888889	0.291111111	0
1	1.5T	3	2	53	0	1		0	3.915414	4.666329	3.7853775	115.48	36.937	65.526	1.762353875	3.126404418	1.773993557	0.448	0.42	0.132	0
1	1.5T	3	2	54	0	1		0	3.667662	6.8203395	4.1333625	115.43	45.317	78.963	1.461823892	2.54716773	1.74245868	0.615555556	0.317777778	0.066666667	0
1	1.5T	3	2	55	0	1		0	3.6511785	16.2705465	3.709953	84.219	84.573	64.649	1.302711566	0.995814267	0.76441654	0.682222222	0.264444444	0.053333333	0
1	1.5T	3	2	56	0	1		0	4.1160465	6.4383885	6.415911	54.267	50.207	39.499	1.373882883	1.080865218	0.786722967	0.175555556	0.564444444	0.26	0
1	1.5T	3	2	57	0	1		0	4.668993	4.9698585	8.3484765	104.9	48.059	50.086	2.094397636	2.182733723	1.042177324	0.261728395	0.567901235	0.17037037	0
1	1.5T	3	2	58	0	1		0	5.34132	3.533796	7.7111145	113.12	45.336	44.987	2.51450419	2.495147344	0.992301923	0.118518519	0.8	0.081481481	0
1	1.5T	3	2	59	1	1	0	0	3.9425535	5.3984295	4.8453165	105.25	49.59	66.234	1.589063019	2.12240371	1.335632184	0.32	0.68	0	0
1	1.5T	3	2	60	1	1	1	1	4.625703	5.2062885	4.9881735	123.93	54.401	73.768	1.679996747	2.278083123	1.356004485	0.577777778	0.422222222	0	0
1	1.5T	3	2	61	1	1	0	0	5.0447835	4.2182775	3.531132	138.35	46.099	54.655	2.531332906	3.0011497	1.185600555	0.755555556	0.244444444	0	0
1	1.5T	3	2	62	0	1		0	3.7630665	7.398927	4.972689	116.14	58.165	62.195	1.867352681	1.996733431	1.069285653	0.762962963	0.177777778	0.059259259	0
1	1.5T	3	2	63	0	1		0	4.13586	7.291701	4.726602	110.63	59.633	60.487	1.828988047	1.855180856	1.01432093	0.47654321	0.202469136	0.316049383	0.004938272
1	1.5T	3	2	64	0	1		0	3.7404225	5.69763	4.1443515	97.562	40.012	57.181	1.706196114	2.438318504	1.429096271	0.386666667	0.124444444	0.488888889	0
1	1.5T	3	2	65	0	1		0	3.2985315	3.310353	4.352976	91.381	32.197	57.463	1.590258079	2.838183682	1.784731497	0.417283951	0.135802469	0.44691358	0
1	1.5T	3	2	66	0	1		0	3.7360935	7.559433	6.9239025	63.536	45.74	77.647	0.818267287	1.389068649	1.69757324	0.555555556	0.143209877	0.301234568	0
1	1.5T	3	2	67	0	1		0	6.9342255	5.0730885	9.3095145	78.56	28.057	33.499	2.345144631	2.800014257	1.193962291	0.084444444	0.528888889	0.386666667	0
1	1.5T	3	2	68	0	1		0	5.0168115	6.874785	8.3258325	94.995	37.996	53.276	1.783073054	2.500131593	1.402147594	0.071604938	0.711111111	0.217283951	0
1	1.5T	3	2	69	0	1		0	4.752909	3.865797	5.5812465	106.79	49.625	38.846	2.749060392	2.151939547	0.782790932	0.061728395	0.691358025	0.24691358	0
1	1.5T	3	2	70	0	1		0	4.588407	5.4873405	4.9209075	114.47	60.913	48.591	2.355786051	1.879237601	0.79771149	0.022222222	0.762222222	0.215555556	0
1	1.5T	3	2	71	0	1		0	4.7907045	5.388939	5.198463	127.77	57.206	56.628	2.256304302	2.233506975	0.989896165	0.034567901	0.839506173	0.125925926	0
1	1.5T	3	2	72	1	1	0	0	5.369292	5.545449	4.701294	126.84	41.239	52.953	2.395331709	3.075729285	1.284051505	0.266666667	0.688888889	0.044444444	0
1	1.5T	3	2	73	1	1	0	0	3.899763	5.565096	4.801527	127.44	43.103	52.956	2.406526173	2.956638749	1.228591977	0.407407407	0.545679012	0.04691358	0
1	1.5T	3	2	74	0	1		0	4.15251	5.54778	4.619043	121.01	42.62	57.45	2.106353351	2.839277335	1.347958705	0.466666667	0.330864198	0.202469136	0
1	1.5T	3	2	75	0	1		0	3.6977985	6.155505	4.3101855	106.2	49.064	58.903	1.802964195	2.164519811	1.200533996	0.488888889	0.315555556	0.195555556	0
1	1.5T	3	2	76	0	1		0	3.3165135	5.462865	4.2322635	103.78	54.391	57.016	1.820190824	1.908036256	1.048261661	0.47654321	0.316049383	0.207407407	0
1	1.5T	3	2	77	0	1		0	4.5549405	5.5692585	6.069258	81.968	46.282	70.46	1.16332671	1.771055702	1.522406119	0.671604938	0.214814815	0.113580247	0
1	1.5T	3	2	78	0	1		0	6.755904	6.2116155	2.1267045	93.263	38.279	16.079	5.800298526	2.43640116	0.420047546	0.2	0.662	0.138	0
1	1.5T	3	2	79	1	1	0	0	5.9954985	4.7524095	13.0294575	126.69	27.059	99.767	1.269858771	4.681991204	3.687017259	0.348888889	0.606666667	0.044444444	0
1	1.5T	3	2	80	1	1	1	1	4.441887	4.4520435	7.4763495	103.59	57.96	75.568	1.370818336	1.787267081	1.303795721	0.622222222	0.368888889	0.008888889	0
1	1.5T	3	2	81	1	1	0	0	5.3504775	5.7287655	5.172489	122.9	65.418	53.508	2.296852807	1.878687823	0.817940017	0.498	0.49	0.012	0
1	1.5T	3	2	82	1	1	1	1	5.176485	5.301027	5.4164115	135.78	55.959	81.238	1.671385312	2.426419343	1.451741454	0.733333333	0.266666667	0	0
1	1.5T	3	2	83	1	1	1	1	4.9898385	4.378617	5.283045	128.78	37.979	78.119	1.648510606	3.390821243	2.056899866	0.892	0.106	0.002	0
1	1.5T	3	2	84	0	1		0	5.047614	4.5089865	4.9731885	131.65	40.026	70.992	1.854434302	3.289112077	1.773647129	0.735555556	0.148888889	0.115555556	0
1	1.5T	3	2	85	0	1		0	4.393269	6.3441495	3.997998	110.78	37.201	62.956	1.759641654	2.977876939	1.692320099	0.488888889	0.197777778	0.313333333	0
1	1.5T	3	2	86	0	1		0	3.631698	6.728598	3.830166	92.557	49.161	62.122	1.489923055	1.882732247	1.263643945	0.386	0.242	0.372	0
1	1.5T	3	2	87	0	1		0	4.137192	5.718609	4.0677615	100.43	57.833	68.298	1.470467656	1.736551796	1.180952052	0.457777778	0.273333333	0.268888889	0
1	1.5T	3	2	88	0	1		0	4.07259	4.6085535	4.672323	78.668	42.131	64.716	1.215588108	1.86722366	1.53606608	0.644444444	0.153333333	0.202222222	0
1	1.5T	3	2	89	0	1		0	5.9382225	7.118874	4.7430855	97.549	50.564	24.162	4.037289959	1.929218416	0.477849854	0.271111111	0.608888889	0.12	0
1	1.5T	3	2	90	1	1	1	1	6.8466465	4.8359925	6.148845	148.13	41.537	60.436	2.451022569	3.566218071	1.454991935	0.533333333	0.434567901	0.032098765	0
1	1.5T	3	2	91	1	1	1	1	6.4320615	6.4370565	5.6987955	133.22	60.005	82.039	1.623861822	2.220148321	1.367202733	0.851851852	0.148148148	0	0
1	1.5T	3	2	92	1	1	1	1	5.906421	4.8639645	5.669325	136.2	60.383	91.474	1.488947679	2.255601742	1.514896577	1	0	0	0
1	1.5T	3	2	93	1	1	1	1	5.0601015	4.6914705	5.2835445	136.65	55.529	103.16	1.324641334	2.460876299	1.857768013	1	0	0	0
1	1.5T	3	2	94	1	1	1	1	4.6954665	5.831829	5.6198745	144.56	45.104	89.925	1.607561857	3.205037247	1.993725612	0.911111111	0.048888889	0.04	0
1	1.5T	3	2	95	0	1		0	5.087907	4.3324965	4.790538	143.21	48.085	79.107	1.81033284	2.978267651	1.645149215	0.819753086	0.120987654	0.059259259	0
1	1.5T	3	2	96	1	1	0	0	4.550112	6.44022	4.42224	116.53	63.845	71.56	1.6284237	1.82520166	1.120839533	0.814814815	0.182716049	0.002469136	0
1	1.5T	3	2	97	1	1	0	0	3.340989	5.0434515	3.745584	98.304	56.403	73.952	1.329294678	1.742886017	1.311135932	0.8	0.2	0	0
1	1.5T	3	2	98	1	1	1	1	4.273389	4.0730895	4.104891	104.5	43.252	91.612	1.14068026	2.416073245	2.118098585	0.869135802	0.130864198	0	0
1	1.5T	3	2	99	1	1	0	0	4.094901	4.434894	5.772888	74.789	39.978	87.64	0.853366043	1.870753915	2.192205713	0.938271605	0.059259259	0.002469136	0
1	1.5T	3	2	100	0	1		0	6.326334	5.209119	3.9855105	99.992	47.758	14.723	6.791550635	2.093722518	0.308283429	0.324444444	0.577777778	0.097777778	0
1	1.5T	3	2	101	1	1	0	0	6.376284	5.62437	5.0717565	136.48	53.15	46.075	2.962126967	2.567826905	0.866886171	0.325925926	0.654320988	0.019753086	0
1	1.5T	3	2	102	1	1	1	1	5.9512095	7.548111	4.6991295	130.99	64.24	66.45	1.971256584	2.039072229	1.034402242	0.839506173	0.160493827	0	0
1	1.5T	3	2	103	1	1	1	1	5.659002	7.2265995	5.433561	133.87	69.52	105.99	1.263043683	1.925632911	1.524597238	0.997777778	0.002222222	0	0
1	1.5T	3	2	104	1	1	1	1	5.2449165	5.608053	5.8333275	138.32	63.454	101.05	1.368827313	2.179846818	1.592492199	0.997530864	0.002469136	0	0
1	1.5T	3	2	105	1	1	0	0	4.998996	6.20379	6.664662	141.04	44.741	69.58	2.027019258	3.152365839	1.555173107	0.988888889	0.011111111	0	0
1	1.5T	3	2	106	1	1	1	1	4.600062	5.87079	4.176819	147.64	51.528	64.769	2.279485556	2.865238317	1.256967086	1	0	0	0
1	1.5T	3	2	107	1	1	1	1	4.652343	2.6731575	4.279383	135.3	38.342	66.463	2.035719122	3.528767409	1.733425486	1	0	0	0
1	1.5T	3	2	108	1	1	1	1	3.758571	3.079584	4.2732225	117.45	45.615	70.172	1.673744513	2.574810917	1.538353612	0.995555556	0.004444444	0	0
1	1.5T	3	2	109	1	1	1	1	4.1247045	4.64202	4.455207	116.6	50.871	92.644	1.258581236	2.292072104	1.821155472	0.97037037	0.02962963	0	0
1	1.5T	3	2	110	1	1	1	1	4.629366	4.5209745	4.190472	88.411	45.555	83.349	1.060732582	1.940752936	1.829634508	0.987654321	0.012345679	0	0
1	1.5T	3	2	111	0	1		0	3.317346	4.3521435	8.9771805	31.32	16.574	19.346	1.618939316	1.88970677	1.167249909	0.064	0.608	0.328	0
1	1.5T	3	2	112	1	1	1	1	5.546448	7.799526	6.5173095	120.2	79.668	61.559	1.95259832	1.50876136	0.772694181	0.311111111	0.642222222	0.046666667	0
1	1.5T	3	2	113	1	1	1	1	5.606721	6.6478455	5.287707	121.25	67.656	64.455	1.881157397	1.792154428	0.952687123	0.733333333	0.266666667	0	0
1	1.5T	3	2	114	1	1	0	0	4.7314305	10.340649	5.019975	102.45	52.643	81.936	1.250366139	1.94612769	1.556446251	0.954	0.046	0	0
1	1.5T	3	2	115	1	1	1	1	5.1796485	6.7710555	6.8123475	137.85	64.22	101.93	1.352398705	2.146527562	1.587200249	0.946666667	0.053333333	0	0
1	1.5T	3	2	116	1	1	1	1	5.9928345	5.983344	6.80319	145.55	41.306	50.903	2.859359959	3.523701157	1.232339127	0.87	0.13	0	0
1	1.5T	3	2	117	1	1	1	1	5.069259	6.490503	4.7107845	131.23	52.192	58.79	2.232182344	2.514370018	1.126417842	0.897777778	0.102222222	0	0
1	1.5T	3	2	118	1	1	0	0	5.2285995	6.85314	4.2645645	133.19	34.021	57.751	2.306280411	3.914934893	1.697510361	0.842222222	0.157777778	0	0
1	1.5T	3	2	119	1	1	1	1	4.1053905	4.182813	4.4933355	112.39	38.215	65.514	1.715511188	2.940991757	1.714353003	0.966	0.034	0	0
1	1.5T	3	2	120	1	1	1	1	3.726936	4.7996955	4.718277	105.58	66.93	69.641	1.516060941	1.577468997	1.040505005	0.826666667	0.166666667	0.006666667	0
1	1.5T	3	2	121	1	1	1	1	3.852477	4.058604	3.7803825	93.514	49.024	56.223	1.66326948	1.907514687	1.146846443	0.468888889	0.508888889	0.022222222	0
1	1.5T	3	2	122	0	0		0	2.881116	0.5582412	2.346984	12.446	6.8356	8.2735	1.504321025	1.820761894	1.210354614	0.02	0.56	0.217777778	0.202222222
1	1.5T	3	2	123	0	1		0	5.171823	6.0587685	14.4277245	77.627	39.218	58.868	1.318662091	1.979371717	1.501045438	0.335802469	0.602469136	0.061728395	0
1	1.5T	3	2	124	1	1	1	1	5.699961	5.540787	5.9052555	124.84	77.321	79.396	1.572371404	1.614567841	1.026836176	0.256790123	0.698765432	0.044444444	0
1	1.5T	3	2	125	1	1	0	0	4.961034	8.046279	4.807521	108.52	56.454	79.161	1.370877073	1.922273001	1.402221278	0.62	0.38	0	0
1	1.5T	3	2	126	0	1		0	5.446548	5.334993	6.058602	128.38	66.213	98.225	1.306999236	1.938894175	1.483470013	0.316049383	0.617283951	0.066666667	0
1	1.5T	3	2	127	1	1	0	0	6.228432	6.17382	5.869458	148.52	53.294	69.207	2.146025691	2.786805269	1.298588959	0.584444444	0.402222222	0.013333333	0
1	1.5T	3	2	128	1	1	0	0	5.467194	5.863131	5.3641305	134.31	47.42	62.616	2.144978919	2.83234922	1.320455504	0.718518519	0.264197531	0.017283951	0
1	1.5T	3	2	129	1	1	0	0	4.766895	7.0933995	6.081246	113.03	55.939	66.245	1.706241981	2.020593861	1.1842364	0.666666667	0.318518519	0.014814815	0
1	1.5T	3	2	130	1	1	0	0	4.8489795	6.149178	4.8306645	109.14	49.942	75.605	1.44355532	2.185334989	1.513856073	0.571111111	0.402222222	0.026666667	0
1	1.5T	3	2	131	1	1	1	1	4.053942	5.400594	4.754241	104.22	69.509	70.208	1.484446217	1.499374182	1.010056252	0.355555556	0.632098765	0.012345679	0
1	1.5T	3	2	132	0	1		0	3.4020945	5.5449495	3.5086545	79.513	52.806	48.624	1.635262422	1.505756922	0.920804454	0.09382716	0.641975309	0.264197531	0
1	1.5T	3	2	133	0	0		0	5.999661	7.464195	5.999661	0	32.133	0		0	0	0	0.042	0.05	0.908
1	1.5T	3	2	134	0	0		0	5.999661	0.69925005	3.7350945	0	8.9764	9.3502	0	0	1.041642529	0.02	0.346666667	0.26	0.373333333
1	1.5T	3	2	135	0	1		0	5.136858	4.5029925	3.787875	64.299	30.793	32.806	1.959976834	2.088104439	1.065372	0.066666667	0.56	0.362222222	0.011111111
1	1.5T	3	2	136	0	1		0	5.803857	4.6601685	4.037625	100.79	46.336	55.13	1.828224197	2.17519855	1.189787638	0.258	0.68	0.062	0
1	1.5T	3	2	137	0	1		0	5.4580365	3.965031	5.7710565	89.786	54.143	74.433	1.206266038	1.658312247	1.374748352	0.071111111	0.557777778	0.371111111	0
1	1.5T	3	2	138	0	1		0	6.209784	3.809187	4.685976	138.37	34.734	58.297	2.373535516	3.983704727	1.678384292	0.322	0.616	0.062	0
1	1.5T	3	2	139	0	1		0	4.9315635	3.082914	5.362632	117.05	26.038	45.384	2.579102767	4.495352946	1.742991013	0.193333333	0.584444444	0.222222222	0
1	1.5T	3	2	140	0	1		0	4.6002285	4.9641975	4.9405545	87.754	45.551	46.525	1.886168726	1.926499967	1.021382626	0.331111111	0.597777778	0.071111111	0
1	1.5T	3	2	141	0	1		0	5.5289655	4.8193425	6.729264	78.93	43.899	64.488	1.223948642	1.797990843	1.469008406	0.188	0.658	0.154	0
1	1.5T	3	2	142	0	1		0	4.6934685	5.3844435	4.63203	67.149	36.805	66.716	1.006490197	1.824453199	1.812688493	0.022222222	0.455555556	0.515555556	0.006666667
1	1.5T	3	2	143	0	0		0	3.3887745	3.2492475	2.9022615	44.481	19.132	25.616	1.736453779	2.324952958	1.338908635	0.006666667	0.302222222	0.533333333	0.157777778
1	1.5T	3	3	1	1	0		0	4.5066555	5.999661	5.999661	18.06	0	0				0	0	0	1
1	1.5T	3	3	2	1	0		0	16.2705465	5.999661	5.999661	55.948	0	0				0	0	0.009876543	0.990123457
1	1.5T	3	3	3	0	0		0	5.999661	5.729265	5.851809	0	33.164	29.848	0	0	0.900012061	0	0.162962963	0.365432099	0.471604938
1	1.5T	3	3	4	0	1		0	2.3208435	2.130867	2.477187	26.231	16.849	16.125	1.626728682	1.556828298	0.957030091	0.06	0.728888889	0.204444444	0.006666667
1	1.5T	3	3	5	0	1		0	3.345984	2.98701	3.5236395	77.518	45.288	48.09	1.611935953	1.71166755	1.061870694	0.098765432	0.609876543	0.291358025	0
1	1.5T	3	3	6	0	1		0	4.0021605	3.8313315	4.9915035	122.7	59.829	74.6	1.644772118	2.050844908	1.246886961	0.231111111	0.495555556	0.273333333	0
1	1.5T	3	3	7	0	1		0	3.450213	3.0228075	4.543452	121.32	36.963	62.402	1.944168456	3.28220112	1.688228769	0.29382716	0.407407407	0.298765432	0
1	1.5T	3	3	8	0	1		0	3.6435195	3.5316315	4.131531	115.25	41.484	53.857	2.139926101	2.778179539	1.29825957	0.128395062	0.637037037	0.234567901	0
1	1.5T	3	3	9	0	1		0	4.128201	4.026303	4.1583375	101.57	52.483	52.091	1.949856981	1.935293333	0.992530915	0.348888889	0.537777778	0.113333333	0
1	1.5T	3	3	10	1	1	0	0	4.379283	3.99933	6.9278985	70.029	51.355	50.858	1.376951512	1.363625742	0.990322267	0.50617284	0.449382716	0.044444444	0
1	1.5T	3	3	11	0	1		0	3.3767865	4.201128	7.783209	46.765	44.658	37.609	1.243452365	1.047180796	0.842155941	0.296296296	0.612345679	0.091358025	0
1	1.5T	3	3	12	1	0		0	16.2705465	5.999661	5.999661	105.94	0	0				0	0	0.011111111	0.988888889
1	1.5T	3	3	13	0	0		0	3.947049	0	3.841155	27.344	2.1052	14.381	1.901397677	12.98878966	6.831179935	0.014814815	0.320987654	0.320987654	0.343209877
1	1.5T	3	3	14	0	1		0	4.5396225	4.138857	5.963364	92.73	53.913	48.707	1.903833125	1.719993323	0.903437019	0.239506173	0.708641975	0.051851852	0
1	1.5T	3	3	15	1	1	1	1	4.1463495	3.6654975	3.843153	129.7	65.385	60.152	2.156204282	1.98363539	0.919966353	0.453333333	0.506666667	0.04	0
1	1.5T	3	3	16	1	1	1	1	3.264732	3.283047	3.727269	128.3	71.732	71.071	1.805237017	1.788602019	0.990785145	0.474074074	0.496296296	0.02962963	0
1	1.5T	3	3	17	0	1		0	3.872457	3.628035	4.0687605	143.58	69.49	73.538	1.952459953	2.066196575	1.058252986	0.286666667	0.38	0.333333333	0
1	1.5T	3	3	18	0	1		0	3.8586375	3.557106	3.9172455	138.31	53.38	68.066	2.031998355	2.591045335	1.275121768	0.283950617	0.434567901	0.281481481	0
1	1.5T	3	3	19	0	1		0	3.901095	3.690639	3.917079	119.74	52.824	65.172	1.837292089	2.266772679	1.233757383	0.325925926	0.607407407	0.066666667	0
1	1.5T	3	3	20	1	1	1	1	4.5429525	4.5546075	4.36563	120.64	67.613	70.117	1.72055279	1.784272255	1.037034298	0.713333333	0.271111111	0.015555556	0
1	1.5T	3	3	21	1	1	1	1	3.841488	3.9279015	3.8000295	108.73	63.527	63.426	1.71428121	1.711555716	0.998410125	0.809876543	0.172839506	0.017283951	0
1	1.5T	3	3	22	0	1		0	4.4553735	3.835161	3.410919	103.27	54.76	49.823	2.072737491	1.885865595	0.909842951	0.288888889	0.530864198	0.180246914	0
1	1.5T	3	3	23	0	0		0	2.066265	3.292038	1.52535645	16.798	19.48	5.4951	3.056905243	0.862320329	0.282089322	0.008	0.226	0.282	0.484
1	1.5T	3	3	24	0	1		0	6.4104165	5.950044	6.0517755	122.44	50.45	51.722	2.367271181	2.426957384	1.025213082	0.133333333	0.735555556	0.131111111	0
1	1.5T	3	3	25	0	1		0	5.25474	4.4284005	3.645018	142.91	48.513	53.857	2.653508365	2.94580834	1.110156041	0.32	0.628888889	0.051111111	0
1	1.5T	3	3	26	1	1	1	1	3.9582045	3.243753	2.9945025	126.48	52.597	58.27	2.170585207	2.404699888	1.107857863	0.858	0.142	0	0
1	1.5T	3	3	27	1	1	1	1	3.0061575	2.842155	3.1926375	114.43	50.41	76.515	1.495523754	2.269986114	1.5178536	0.995555556	0.004444444	0	0
1	1.5T	3	3	28	1	1	1	1	3.610386	3.8140155	3.4274025	137.41	50.74	83.289	1.649797692	2.708119827	1.641486007	0.944	0.056	0	0
1	1.5T	3	3	29	0	1		0	4.3714575	4.5536085	3.220776	151.75	47.188	64.976	2.335477715	3.215859964	1.376960244	0.66	0.251111111	0.088888889	0
1	1.5T	3	3	30	1	1	1	1	4.2465825	3.9622005	3.984678	139.36	50.747	67.699	2.05852376	2.746172188	1.334049303	0.735555556	0.26	0.004444444	0
1	1.5T	3	3	31	1	1	1	1	4.4976645	4.5446175	5.6005605	137.96	60.351	101.47	1.359613679	2.285960465	1.681330881	0.692	0.264	0.044	0
1	1.5T	3	3	32	1	1	1	1	3.5089875	3.3747885	5.2668945	115.7	52.399	106.45	1.086895256	2.208057406	2.031527319	0.862222222	0.137777778	0	0
1	1.5T	3	3	33	1	1	0	0	4.2196095	3.925071	4.278384	92.246	47.432	84.829	1.087434722	1.944805195	1.788433969	0.662222222	0.328888889	0.008888889	0
1	1.5T	3	3	34	0	1		0	4.4583705	2.245752	5.3891055	45.752	20.155	27.253	1.678787656	2.270007442	1.352170677	0.208888889	0.628888889	0.133333333	0.028888889
1	1.5T	3	3	35	0	1		0	5.436891	4.863798	5.3401545	121.24	44.856	38.544	3.145496056	2.702871411	0.859283039	0.545679012	0.387654321	0.066666667	0
1	1.5T	3	3	36	1	1	0	0	4.118211	5.409918	4.6405215	113.09	48.844	61.216	1.847392838	2.31533044	1.253296208	0.508641975	0.44691358	0.044444444	0
1	1.5T	3	3	37	1	1	1	1	3.940056	2.5822485	4.2632325	117.66	38.836	77.85	1.511368015	3.029663199	2.004583376	0.813333333	0.184444444	0.002222222	0
1	1.5T	3	3	38	1	1	1	1	3.70296	3.164499	3.4989975	124.94	42.313	79.577	1.570051648	2.952756836	1.88067497	1	0	0	0
1	1.5T	3	3	39	1	1	1	1	3.836493	4.124205	3.381948	132.27	46.229	86.118	1.535915836	2.861191027	1.862856648	0.971111111	0.028888889	0	0
1	1.5T	3	3	40	1	1	1	1	4.084911	2.680317	3.1729905	138.67	35.686	69.487	1.995625081	3.885837583	1.947178165	0.975308642	0.024691358	0	0
1	1.5T	3	3	41	1	1	1	1	4.425903	2.977353	3.4167465	147.88	50.936	65.637	2.252997547	2.903251139	1.288617088	0.997530864	0.002469136	0	0
1	1.5T	3	3	42	1	1	1	1	3.980016	3.000663	4.0857435	132.99	56.437	83.529	1.592141651	2.356432837	1.48003969	1	0	0	0
1	1.5T	3	3	43	1	1	1	1	3.655341	3.062601	4.328667	121.43	49.21	99.709	1.217843926	2.467587889	2.026193863	1	0	0	0
1	1.5T	3	3	44	1	1	0	0	5.1446835	5.819508	3.895434	91.369	53.06	84.344	1.083289861	1.721993969	1.589596683	0.948148148	0.051851852	0	0
1	1.5T	3	3	45	1	1	0	0	4.612383	2.9425545	2.8662975	65.996	16.582	26.14	2.524713083	3.97997829	1.576408153	0.454	0.506	0.04	0
1	1.5T	3	3	46	0	1		0	6.187473	5.773887	5.4134145	144.18	52.397	54.812	2.630445888	2.751684257	1.046090425	0.286666667	0.62	0.093333333	0
1	1.5T	3	3	47	0	1		0	4.6205415	7.997328	4.4257365	132.35	67.657	49.954	2.649437482	1.956190786	0.738341931	0.273333333	0.666666667	0.06	0
1	1.5T	3	3	48	1	1	1	1	4.473522	3.670992	4.8266685	130.41	49	77.702	1.678335178	2.661428571	1.585755102	0.804	0.19	0.006	0
1	1.5T	3	3	49	1	1	0	0	4.7733885	5.6172105	4.7017935	136.78	68.044	81.675	1.674686257	2.01016989	1.200326259	0.995555556	0.004444444	0	0
1	1.5T	3	3	50	0	1		0	3.894435	4.951044	3.105558	118.7	56.016	74.351	1.596481554	2.119037418	1.327317195	0.854	0.062	0.084	0
1	1.5T	3	3	51	0	1		0	3.6315315	3.3051915	3.8553075	113.99	35.088	60.455	1.885534695	3.24868901	1.722953716	0.551111111	0.102222222	0.346666667	0
1	1.5T	3	3	52	0	1		0	4.261734	3.159171	7.1380215	103.99	37.333	66.45	1.564936042	2.785471299	1.779926606	0.46	0.248888889	0.291111111	0
1	1.5T	3	3	53	0	1		0	3.177486	2.879451	3.7703925	75.42	44.093	59.319	1.271430739	1.710475586	1.345315583	0.448	0.42	0.132	0
1	1.5T	3	3	54	0	1		0	3.396267	2.378952	3.054942	85.903	41.086	71.318	1.204506576	2.090809521	1.735822421	0.615555556	0.317777778	0.066666667	0
1	1.5T	3	3	55	0	1		0	3.556773	1.6171146	3.7007955	71.408	25.17	80.353	0.888678705	2.837028208	3.192411601	0.682222222	0.264444444	0.053333333	0
1	1.5T	3	3	56	0	1		0	4.2565725	7.8160095	5.3734545	61.978	50.616	24.404	2.539665629	1.224474474	0.482140035	0.175555556	0.564444444	0.26	0
1	1.5T	3	3	57	0	1		0	5.723604	7.3028565	4.764564	119.99	66.706	52.021	2.306568501	1.798788715	0.779854886	0.261728395	0.567901235	0.17037037	0
1	1.5T	3	3	58	0	1		0	5.7680595	8.139519	4.8476475	132.36	77.509	51.25	2.582634146	1.707672657	0.661213536	0.118518519	0.8	0.081481481	0
1	1.5T	3	3	59	1	1	0	0	4.4450505	4.346982	4.7504115	112.75	63.598	50.284	2.242263941	1.772854492	0.790653794	0.32	0.68	0	0
1	1.5T	3	3	60	1	1	0	0	5.006322	5.907753	4.6335285	120.91	76.473	63.328	1.909266043	1.581080904	0.828109267	0.577777778	0.422222222	0	0
1	1.5T	3	3	61	1	1	0	0	4.6694925	4.9845105	5.098896	127.42	52.672	71.991	1.769943465	2.419122114	1.366779313	0.755555556	0.244444444	0	0
1	1.5T	3	3	62	0	1		0	4.0347945	1.5516135	4.5026595	129.82	26.24	54.241	2.393392452	4.947408537	2.06711128	0.762962963	0.177777778	0.059259259	0
1	1.5T	3	3	63	0	1		0	4.7777175	3.027303	2.971026	120	27.635	29.689	4.041901041	4.342319522	1.074326036	0.47654321	0.202469136	0.316049383	0.004938272
1	1.5T	3	3	64	0	1		0	3.450213	5.219775	4.020309	78.475	41.795	54.255	1.446410469	1.87761694	1.298121785	0.386666667	0.124444444	0.488888889	0
1	1.5T	3	3	65	0	1		0	3.784878	2.3181795	3.9259035	69.633	22.274	71.041	0.980180459	3.126200952	3.189413666	0.417283951	0.135802469	0.44691358	0
1	1.5T	3	3	66	0	1		0	3.8030265	5.96403	3.8583045	73.447	36.615	78.438	0.936370127	2.005926533	2.142236788	0.555555556	0.143209877	0.301234568	0
1	1.5T	3	3	67	0	1		0	5.179815	2.5772535	4.857471	72.095	25.482	15.329	4.703176985	2.829252021	0.601561887	0.084444444	0.528888889	0.386666667	0
1	1.5T	3	3	68	0	1		0	4.632696	6.5079855	4.025304	100.7	58.154	42.301	2.380558379	1.731609176	0.727396224	0.071604938	0.711111111	0.217283951	0
1	1.5T	3	3	69	0	1		0	5.33133	8.5249665	4.4027595	114.22	70.401	65.816	1.735444269	1.622420136	0.934873084	0.061728395	0.691358025	0.24691358	0
1	1.5T	3	3	70	0	1		0	4.697631	4.845483	5.6774835	112.89	70.486	66.975	1.685554311	1.601594643	0.95018869	0.022222222	0.762222222	0.215555556	0
1	1.5T	3	3	71	0	1		0	4.936392	5.7004605	4.761567	123.86	75.832	61.474	2.01483554	1.6333474	0.810660407	0.034567901	0.839506173	0.125925926	0
1	1.5T	3	3	72	1	1	1	1	5.1173775	5.101893	5.2848765	136.19	53.786	69.008	1.9735393	2.532071543	1.283010449	0.266666667	0.688888889	0.044444444	0
1	1.5T	3	3	73	1	1	0	0	4.3118505	2.161503	4.9232385	149.36	28.576	59.647	2.504065586	5.226763718	2.08731103	0.407407407	0.545679012	0.04691358	0
1	1.5T	3	3	74	0	1		0	4.5426195	3.2369265	2.2206105	144.04	31.279	33.503	4.299316479	4.605006554	1.071102017	0.466666667	0.330864198	0.202469136	0
1	1.5T	3	3	75	0	1		0	3.6005625	4.244418	2.933064	102.83	38.639	49.131	2.092975922	2.661300758	1.271539119	0.488888889	0.315555556	0.195555556	0
1	1.5T	3	3	76	0	1		0	4.05594	7.5835755	4.9368915	89.829	38.708	80.395	1.117345606	2.320683063	2.076960835	0.47654321	0.316049383	0.207407407	0
1	1.5T	3	3	77	0	1		0	4.973688	9.0980595	4.306689	86.821	66.181	74.473	1.165805057	1.311871987	1.125292758	0.671604938	0.214814815	0.113580247	0
1	1.5T	3	3	78	0	1		0	6.75657	1.995669	16.2705465	95.763	15.216	53.283	1.797252407	6.293572555	3.501774448	0.2	0.662	0.138	0
1	1.5T	3	3	79	1	1	0	0	5.5944	5.67099	3.8163465	130.52	55.79	44.191	2.953542577	2.339487363	0.792095358	0.348888889	0.606666667	0.044444444	0
1	1.5T	3	3	80	1	1	0	0	5.6711565	10.6238655	6.197796	124.34	53.245	72.714	1.709987073	2.335242746	1.365649357	0.622222222	0.368888889	0.008888889	0
1	1.5T	3	3	81	1	1	1	1	5.273055	4.445217	5.413248	117.49	49.673	81.751	1.437168964	2.365268858	1.645783424	0.498	0.49	0.012	0
1	1.5T	3	3	82	1	1	1	1	4.8689595	4.9005945	4.3041915	130.79	63.869	70.309	1.860217042	2.047785311	1.100831389	0.733333333	0.266666667	0	0
1	1.5T	3	3	83	1	1	0	0	5.2149465	5.4087525	4.1623335	136.11	59.291	62.588	2.174698025	2.295626655	1.05560709	0.892	0.106	0.002	0
1	1.5T	3	3	84	0	1		0	4.323672	4.436892	4.1669955	130.6	48.088	57.979	2.252539713	2.715854267	1.20568541	0.735555556	0.148888889	0.115555556	0
1	1.5T	3	3	85	0	1		0	4.7870415	1.53191655	3.4333965	124.38	15.051	57.986	2.145000517	8.263902731	3.852634376	0.488888889	0.197777778	0.313333333	0
1	1.5T	3	3	86	0	1		0	3.331998	4.087908	4.377618	96.172	29.343	73.795	1.303231926	3.27751082	2.514909859	0.386	0.242	0.372	0
1	1.5T	3	3	87	0	1		0	3.6761535	4.833828	4.9781835	88.304	52.911	95.138	0.928167504	1.668915726	1.798076014	0.457777778	0.273333333	0.268888889	0
1	1.5T	3	3	88	0	1		0	4.852476	6.595065	4.508487	84.584	60.306	77.272	1.094626773	1.402580174	1.281331874	0.644444444	0.153333333	0.202222222	0
1	1.5T	3	3	89	0	1		0	5.9974965	0.6643683	16.2705465	98.903	9.1482	71.452	1.384187986	10.81119783	7.81049824	0.271111111	0.608888889	0.12	0
1	1.5T	3	3	90	1	1	0	0	5.601393	5.135526	7.508484	119.02	62.988	65.934	1.805138472	1.889566267	1.046770813	0.533333333	0.434567901	0.032098765	0
1	1.5T	3	3	91	1	1	0	0	5.585076	8.383275	6.8403195	123.82	76.386	71.742	1.725906721	1.620977666	0.939203519	0.851851852	0.148148148	0	0
1	1.5T	3	3	92	1	1	1	1	5.8516425	6.701292	5.2928685	125.26	56.538	77.331	1.619790252	2.215501079	1.367770349	1	0	0	0
1	1.5T	3	3	93	1	1	1	1	5.981346	3.994335	4.02597	144.24	52.519	84.419	1.708620097	2.746434624	1.607399227	1	0	0	0
1	1.5T	3	3	94	1	1	1	1	5.5389555	4.6688265	4.2146145	145.44	52.501	75.989	1.913961231	2.770232948	1.447381955	0.911111111	0.048888889	0.04	0
1	1.5T	3	3	95	0	1		0	4.7787165	4.274388	4.0344615	133.06	49.656	63.946	2.08081819	2.679635895	1.287779926	0.819753086	0.120987654	0.059259259	0
1	1.5T	3	3	96	1	1	0	0	4.7247705	2.1147165	4.112883	126.67	22.6	88.498	1.431331782	5.604867257	3.915840708	0.814814815	0.182716049	0.002469136	0
1	1.5T	3	3	97	1	1	0	0	3.613716	2.373624	4.406922	107.51	26.288	101.78	1.056297897	4.089698722	3.871728545	0.8	0.2	0	0
1	1.5T	3	3	98	1	1	1	1	4.393269	3.4796835	4.5954	99.195	46.582	95.422	1.039540148	2.129470611	2.048473659	0.869135802	0.130864198	0	0
1	1.5T	3	3	99	1	1	0	0	4.4303985	5.4710235	3.9435525	81.751	52.713	68.121	1.200085143	1.550869804	1.292299812	0.938271605	0.059259259	0.002469136	0
1	1.5T	3	3	100	0	1		0	8.0767485	5.4443835	6.624369	122.04	43.772	35.719	3.416669	2.788083706	0.816023942	0.324444444	0.577777778	0.097777778	0
1	1.5T	3	3	101	1	1	0	0	6.3001935	6.6225375	8.300025	124.91	62.343	62.658	1.99352038	2.003593026	1.005052692	0.325925926	0.654320988	0.019753086	0
1	1.5T	3	3	102	1	1	0	0	5.1037245	5.532462	8.6205375	121.76	75.052	88.147	1.381328916	1.622341843	1.174479028	0.839506173	0.160493827	0	0
1	1.5T	3	3	103	1	1	1	1	5.9328945	6.9159105	5.801193	142.49	68.331	82.364	1.7300034	2.085290717	1.205367988	0.997777778	0.002222222	0	0
1	1.5T	3	3	104	1	1	1	1	6.4756845	6.8243355	4.8736215	160.64	65.85	90.37	1.777581056	2.439483675	1.372361427	0.997530864	0.002469136	0	0
1	1.5T	3	3	105	1	1	1	1	5.562432	5.679981	5.7757185	145.1	57.938	93.228	1.556399365	2.504401257	1.609099382	0.988888889	0.011111111	0	0
1	1.5T	3	3	106	1	1	1	1	5.0920695	4.2169455	4.818177	135.45	43.577	69.769	1.941406642	3.108291071	1.601051013	1	0	0	0
1	1.5T	3	3	107	1	1	1	1	5.1460155	4.117212	4.010319	149.91	54.785	78.403	1.912044182	2.736332938	1.431103404	1	0	0	0
1	1.5T	3	3	108	1	1	1	1	4.7534085	3.4473825	5.4410535	135.44	55.534	93.369	1.450588525	2.43886628	1.681294342	0.995555556	0.004444444	0	0
1	1.5T	3	3	109	1	1	0	0	3.7390905	3.381615	3.463866	107.48	46.988	61.187	1.756582281	2.287392526	1.302183536	0.97037037	0.02962963	0	0
1	1.5T	3	3	110	1	1	1	1	4.2066225	3.0114855	3.05361	79.306	48.32	47.951	1.653896686	1.641266556	0.992363411	0.987654321	0.012345679	0	0
1	1.5T	3	3	111	0	1		0	4.2139485	7.116876	5.9595345	38.492	49.771	38.941	0.988469736	0.77338209	0.782403408	0.064	0.608	0.328	0
1	1.5T	3	3	112	1	1	0	0	8.047611	8.5972275	16.2705465	154.5	73.021	121.01	1.276753987	2.115829693	1.657194506	0.311111111	0.642222222	0.046666667	0
1	1.5T	3	3	113	1	1	0	0	6.941718	7.551108	7.649343	139.96	43.699	83.623	1.673702211	3.202819286	1.913613584	0.733333333	0.266666667	0	0
1	1.5T	3	3	114	1	1	0	0	5.991003	5.0317965	6.356637	117.99	46.282	100.65	1.172280179	2.549371246	2.174711551	0.954	0.046	0	0
1	1.5T	3	3	115	1	1	1	1	5.462532	5.071923	4.7097855	137.52	55.845	82.947	1.657926146	2.462530218	1.485307548	0.946666667	0.053333333	0	0
1	1.5T	3	3	116	1	1	0	0	5.232096	4.73526	6.869457	131.03	60.213	79.074	1.657055416	2.176108149	1.313238005	0.87	0.13	0	0
1	1.5T	3	3	117	1	1	0	0	5.2958655	7.9129125	7.773885	117.97	64.613	61.413	1.920928794	1.825793571	0.950474363	0.897777778	0.102222222	0	0
1	1.5T	3	3	118	1	1	0	0	5.7137805	6.0867405	4.2352605	141.08	58.618	45.042	3.132187736	2.406769252	0.768398785	0.842222222	0.157777778	0	0
1	1.5T	3	3	119	1	1	0	0	4.9815135	4.1649975	4.8696255	137.74	61.906	59.026	2.333547928	2.22498627	0.953477854	0.966	0.034	0	0
1	1.5T	3	3	120	1	1	1	1	3.8628	4.5939015	3.8646315	109.23	66.334	58.673	1.861674024	1.646666868	0.884508698	0.826666667	0.166666667	0.006666667	0
1	1.5T	3	3	121	1	1	1	1	3.6158805	3.3055245	3.214449	72.971	50.956	54.308	1.343651027	1.432039407	1.065782244	0.468888889	0.508888889	0.022222222	0
1	1.5T	3	3	122	0	0		0	5.999661	6.659667	3.158838	0	16.521	12.806	0	0	0.775134677	0.02	0.56	0.217777778	0.202222222
1	1.5T	3	3	123	0	1		0	4.2599025	6.525135	11.10222	68.511	50.552	63.723	1.075137705	1.355257952	1.260543599	0.335802469	0.602469136	0.061728395	0
1	1.5T	3	3	124	1	1	0	0	7.063929	5.1167115	9.4720185	132.17	39.675	94.09	1.404718886	3.33131695	2.371518589	0.256790123	0.698765432	0.044444444	0
1	1.5T	3	3	125	1	1	0	0	6.2509095	3.9745215	6.555771	114.66	35.93	80.778	1.419445889	3.191205121	2.248204843	0.62	0.38	0	0
1	1.5T	3	3	126	0	1		0	5.0251365	5.4810135	4.988007	112.38	45.794	76.934	1.460732576	2.454033279	1.680001747	0.316049383	0.617283951	0.066666667	0
1	1.5T	3	3	127	1	1	1	1	5.655339	2.755575	4.1856435	139.68	42.411	65.492	2.132779576	3.293485181	1.544222018	0.584444444	0.402222222	0.013333333	0
1	1.5T	3	3	128	1	1	0	0	4.604391	3.950046	6.522138	108.33	47.284	58.661	1.846712467	2.291049827	1.240609931	0.718518519	0.264197531	0.017283951	0
1	1.5T	3	3	129	1	1	1	1	5.7434175	5.242752	4.1913045	128.96	49.238	42.063	3.065877374	2.619115317	0.854279215	0.666666667	0.318518519	0.014814815	0
1	1.5T	3	3	130	1	1	0	0	6.0451155	5.1363585	5.1037245	144.31	48.002	55.733	2.589309745	3.006333069	1.161055789	0.571111111	0.402222222	0.026666667	0
1	1.5T	3	3	131	1	1	1	1	5.047281	5.781879	4.275387	115.09	68.616	62.503	1.841351615	1.677305585	0.910909992	0.355555556	0.632098765	0.012345679	0
1	1.5T	3	3	132	0	1		0	4.3528095	3.7707255	4.0940685	78.849	41.794	51.577	1.528762821	1.886610518	1.234076662	0.09382716	0.641975309	0.264197531	0
1	1.5T	3	3	133	0	0		0	5.999661	5.999661	5.999661	0	0	0				0	0.042	0.05	0.908
1	1.5T	3	3	134	0	0		0	5.999661	5.999661	5.999661	0	0	0				0.02	0.346666667	0.26	0.373333333
1	1.5T	3	3	135	0	1		0	5.129865	3.081915	3.6158805	30.002	19.097	16.384	1.831176758	1.571032099	0.857935801	0.066666667	0.56	0.362222222	0.011111111
1	1.5T	3	3	136	0	1		0	6.454539	4.7231055	5.213781	91.748	33.422	18.658	4.917354486	2.745137933	0.558255042	0.258	0.68	0.062	0
1	1.5T	3	3	137	0	1		0	5.7457485	4.680315	6.682644	78.204	38.037	57.153	1.368327122	2.055998107	1.502563294	0.071111111	0.557777778	0.371111111	0
1	1.5T	3	3	138	0	1		0	6.0967305	3.3980985	6.6358575	111.14	32.436	64.748	1.716500896	3.426439758	1.996177087	0.322	0.616	0.062	0
1	1.5T	3	3	139	0	1		0	4.999662	3.77289	6.2792145	89.402	28.103	42.103	2.123411633	3.181226204	1.498167455	0.193333333	0.584444444	0.222222222	0
1	1.5T	3	3	140	0	1		0	4.8796155	3.2692275	4.304025	82.561	26.59	26.99	3.058947758	3.104964272	1.015043249	0.331111111	0.597777778	0.071111111	0
1	1.5T	3	3	141	0	1		0	5.426235	3.3684615	4.288374	89.423	35.557	29.512	3.030055571	2.514919706	0.829991282	0.188	0.658	0.154	0
1	1.5T	3	3	142	0	1		0	5.5023255	5.9259015	6.9938325	69.434	47.245	49.233	1.41031422	1.469658165	1.042078527	0.022222222	0.455555556	0.515555556	0.006666667
1	1.5T	3	3	143	0	0		0	4.799196	4.6135485	2.7554085	43.449	18.29	18.317	2.372058743	2.375560416	1.001476217	0.006666667	0.302222222	0.533333333	0.157777778
1	1.5T	3	4	1	1	0		0	5.999661	5.999661	5.999661	0	0	0				0	0	0	1
1	1.5T	3	4	2	1	0		0	5.999661	5.999661	5.999661	0	0	0				0	0	0.009876543	0.990123457
1	1.5T	3	4	3	0	0		0	3.04362	4.6321965	3.866463	16.799	26.555	26.985	0.622531036	0.632611561	1.016192807	0	0.162962963	0.365432099	0.471604938
1	1.5T	3	4	4	0	1		0	2.5263045	4.0144815	3.6355275	37.465	29.221	23.892	1.568098108	1.282125868	0.817631156	0.06	0.728888889	0.204444444	0.006666667
1	1.5T	3	4	5	0	1		0	3.148182	3.949047	4.3328295	92.191	41.112	47.323	1.948122477	2.242435299	1.151075112	0.098765432	0.609876543	0.291358025	0
1	1.5T	3	4	6	0	1		0	3.3061905	3.0274695	3.1992975	102.58	37.472	51.816	1.979697391	2.737510675	1.382792485	0.231111111	0.495555556	0.273333333	0
1	1.5T	3	4	7	0	1		0	3.5109855	2.4380595	3.940056	95.682	35.139	60.996	1.56866024	2.722957398	1.735849057	0.29382716	0.407407407	0.298765432	0
1	1.5T	3	4	8	0	1		0	3.7547415	3.0914055	5.4630315	98.265	45.451	65.589	1.498193295	2.161998636	1.44307056	0.128395062	0.637037037	0.234567901	0
1	1.5T	3	4	9	0	1		0	5.006322	3.933396	16.2705465	105.69	52.499	102.24	1.033744131	2.013181203	1.947465666	0.348888889	0.537777778	0.113333333	0
1	1.5T	3	4	10	1	1	1	1	4.99833	5.681646	4.5289665	94.41	63.371	44.246	2.133752204	1.489798173	0.698205804	0.50617284	0.449382716	0.044444444	0
1	1.5T	3	4	11	0	1		0	3.7094535	4.6585035	4.3268355	69.59	35.465	41.561	1.674406294	1.96221627	1.171887777	0.296296296	0.612345679	0.091358025	0
1	1.5T	3	4	12	1	0		0	5.999661	5.999661	5.999661	0	0	0				0	0	0.011111111	0.988888889
1	1.5T	3	4	13	0	0		0	3.6848115	3.166497	5.7837105	26.335	14.14	46.965	0.560736719	1.862446959	3.321428571	0.014814815	0.320987654	0.320987654	0.343209877
1	1.5T	3	4	14	0	1		0	4.913082	6.228765	3.5013285	90.013	54.107	50.68	1.776104972	1.663610993	0.936662539	0.239506173	0.708641975	0.051851852	0
1	1.5T	3	4	15	1	1	1	1	3.4690275	4.8772845	4.8636315	112.45	61.549	70.876	1.586573734	1.826999626	1.151537799	0.453333333	0.506666667	0.04	0
1	1.5T	3	4	16	1	1	1	1	3.395601	5.5279665	4.777218	116.45	60.237	86.931	1.339568163	1.933197204	1.443149559	0.474074074	0.496296296	0.02962963	0
1	1.5T	3	4	17	0	1		0	4.025637	3.391938	4.186143	122.68	40.321	82.04	1.495368113	3.042583269	2.034671759	0.286666667	0.38	0.333333333	0
1	1.5T	3	4	18	0	1		0	4.111884	3.379617	4.809186	126.25	37.603	89.233	1.414835319	3.357444885	2.373028748	0.283950617	0.434567901	0.281481481	0
1	1.5T	3	4	19	0	1		0	4.0561065	2.7354285	4.4100855	125.45	39.414	72.531	1.729605272	3.18287918	1.840234434	0.325925926	0.607407407	0.066666667	0
1	1.5T	3	4	20	1	1	1	1	4.6758195	3.552111	4.29903	132.81	50.117	58.314	2.277497685	2.649999002	1.163557276	0.713333333	0.271111111	0.015555556	0
1	1.5T	3	4	21	1	1	1	1	5.316678	6.0441165	4.420908	138.2	88.182	57.193	2.416379627	1.567213263	0.648579075	0.809876543	0.172839506	0.017283951	0
1	1.5T	3	4	22	0	1		0	5.47452	5.428566	3.6272025	137.56	78	58.143	2.365890993	1.763589744	0.745423077	0.288888889	0.530864198	0.180246914	0
1	1.5T	3	4	23	0	0		0	0.5069925	2.275389	8.1836415	6.8938	2.7168	31.743	0.21717544	2.537470554	11.68396643	0.008	0.226	0.282	0.484
1	1.5T	3	4	24	0	1		0	6.5256345	4.2052905	8.974017	101.67	48.617	81.73	1.243974061	2.091243804	1.681099204	0.133333333	0.735555556	0.131111111	0
1	1.5T	3	4	25	0	1		0	6.7567365	4.553442	3.9668625	140.4	52.817	58.024	2.419688405	2.658235038	1.098585683	0.32	0.628888889	0.051111111	0
1	1.5T	3	4	26	1	1	1	1	3.726936	4.7017935	4.33899	100.72	51.35	72.631	1.386735691	1.961441091	1.41443038	0.858	0.142	0	0
1	1.5T	3	4	27	1	1	1	1	4.2226065	3.2622345	4.3101855	114.33	43.762	94.814	1.205834581	2.61254056	2.16658288	0.995555556	0.004444444	0	0
1	1.5T	3	4	28	1	1	1	1	4.360635	3.5659305	5.260068	133.7	43.698	97.433	1.372225016	3.059636597	2.229690146	0.944	0.056	0	0
1	1.5T	3	4	29	0	1		0	4.431564	4.053276	4.8816135	139.17	42.086	82.33	1.690392324	3.306800361	1.956232476	0.66	0.251111111	0.088888889	0
1	1.5T	3	4	30	1	1	0	0	4.220775	3.5116515	3.247416	148.63	38.559	64.649	2.299030147	3.854612412	1.676625431	0.735555556	0.26	0.004444444	0
1	1.5T	3	4	31	1	1	1	1	4.0427865	2.8106865	3.6934695	137.61	41.16	60.184	2.286488103	3.343294461	1.462196307	0.692	0.264	0.044	0
1	1.5T	3	4	32	1	1	1	1	4.4467155	4.980348	4.514814	122.77	68.279	77.883	1.576338867	1.798063826	1.140658182	0.862222222	0.137777778	0	0
1	1.5T	3	4	33	1	1	1	1	5.165496	3.3411555	4.716945	106.95	61.216	90.82	1.177604052	1.747092263	1.483599059	0.662222222	0.328888889	0.008888889	0
1	1.5T	3	4	34	0	1		0	4.8446505	2.6018955	16.2705465	41.923	19.798	56.306	0.74455653	2.117537125	2.844024649	0.208888889	0.628888889	0.133333333	0.028888889
1	1.5T	3	4	35	0	1		0	5.797197	6.6348585	5.162499	118.14	57.656	36.425	3.243376802	2.049049535	0.631764257	0.545679012	0.387654321	0.066666667	0
1	1.5T	3	4	36	1	1	1	1	5.812182	4.3178445	5.539788	120.83	36.344	62.216	1.942104925	3.324620295	1.711864407	0.508641975	0.44691358	0.044444444	0
1	1.5T	3	4	37	1	1	1	1	5.253075	5.153175	5.311683	117.16	50.166	82.782	1.415283516	2.335446318	1.650161464	0.813333333	0.184444444	0.002222222	0
1	1.5T	3	4	38	1	1	1	1	4.852476	4.2722235	3.988674	136.96	62.408	93.918	1.458293405	2.194590437	1.504903218	1	0	0	0
1	1.5T	3	4	39	1	1	1	1	4.315347	4.4956665	4.84848	126.43	44.157	92.555	1.365998595	2.863192699	2.096043662	0.971111111	0.028888889	0	0
1	1.5T	3	4	40	1	1	1	1	4.213116	4.5469485	4.3291665	125.4	46.63	75.276	1.6658696	2.689255844	1.614325541	0.975308642	0.024691358	0	0
1	1.5T	3	4	41	1	1	1	1	4.14252	4.6365255	3.8623005	141.79	56.015	62.927	2.253245825	2.531286263	1.123395519	0.997530864	0.002469136	0	0
1	1.5T	3	4	42	1	1	1	1	4.3031925	5.6518425	3.1953015	136.89	59.548	61.371	2.230532336	2.29881776	1.030613958	1	0	0	0
1	1.5T	3	4	43	1	1	1	1	4.522473	4.7264355	3.730932	123.66	61.108	83.372	1.48323178	2.023630294	1.364338548	1	0	0	0
1	1.5T	3	4	44	1	1	0	0	5.0987295	3.9079215	5.421906	79.947	47.99	102.11	0.78294976	1.665909564	2.127734945	0.948148148	0.051851852	0	0
1	1.5T	3	4	45	1	1	0	0	4.7011275	4.066596	4.8236715	56.395	36.177	14.689	3.839267479	1.558863366	0.406031456	0.454	0.506	0.04	0
1	1.5T	3	4	46	0	1		0	7.603056	5.5196415	16.2705465	151.55	52.843	63.98	2.368708972	2.867929527	1.210756392	0.286666667	0.62	0.093333333	0
1	1.5T	3	4	47	0	1		0	5.9748525	6.686307	6.669657	136.24	50.989	65.157	2.090949553	2.671948852	1.277863853	0.273333333	0.666666667	0.06	0
1	1.5T	3	4	48	1	1	0	0	6.073587	5.3381565	6.8782815	131.78	64.346	92.712	1.421390974	2.047990551	1.440835483	0.804	0.19	0.006	0
1	1.5T	3	4	49	1	1	1	1	5.040954	4.558437	4.7610675	125.93	59.94	87.549	1.438394499	2.100934268	1.460610611	0.995555556	0.004444444	0	0
1	1.5T	3	4	50	0	1		0	4.5496125	4.277718	5.192136	119.87	41.314	88.234	1.358546592	2.901437769	2.135692501	0.854	0.062	0.084	0
1	1.5T	3	4	51	0	1		0	4.6738215	4.0084875	3.43656	124.42	45.264	66.386	1.874190341	2.748762814	1.466640156	0.551111111	0.102222222	0.346666667	0
1	1.5T	3	4	52	0	1		0	4.677651	4.0780845	4.645683	111.57	48.641	64.396	1.732561029	2.293743961	1.323903703	0.46	0.248888889	0.291111111	0
1	1.5T	3	4	53	0	1		0	5.1436845	6.2262675	5.9085855	114.9	54.77	76.068	1.510490614	2.097863794	1.388862516	0.448	0.42	0.132	0
1	1.5T	3	4	54	0	1		0	5.1470145	4.4686935	4.153842	115.73	54.763	73.531	1.573894004	2.113288169	1.342713146	0.615555556	0.317777778	0.066666667	0
1	1.5T	3	4	55	0	1		0	5.3001945	2.9925045	3.1037265	74.95	43.025	60.027	1.248604795	1.742010459	1.395165601	0.682222222	0.264444444	0.053333333	0
1	1.5T	3	4	56	0	1		0	4.918077	6.676317	4.5835785	59.701	45.231	9.7724	6.10914412	1.319913334	0.21605536	0.175555556	0.564444444	0.26	0
1	1.5T	3	4	57	0	1		0	5.3494785	5.23809	6.5692575	97.964	55.565	53.675	1.825132743	1.763052281	0.965985782	0.261728395	0.567901235	0.17037037	0
1	1.5T	3	4	58	0	1		0	5.522139	4.839822	16.2705465	122.03	53.498	104.45	1.168310196	2.281019851	1.952409436	0.118518519	0.8	0.081481481	0
1	1.5T	3	4	59	1	1	0	0	5.4597015	5.284044	5.97735	116.52	68.509	76.676	1.519641087	1.700798435	1.119210615	0.32	0.68	0	0
1	1.5T	3	4	60	1	1	1	1	5.6395215	5.7191085	6.900093	130.18	55.025	82.846	1.57134925	2.365833712	1.505606542	0.577777778	0.422222222	0	0
1	1.5T	3	4	61	1	1	0	0	4.9825125	4.024638	5.065929	136.91	49.255	66.664	2.053732149	2.779616283	1.353446351	0.755555556	0.244444444	0	0
1	1.5T	3	4	62	0	1		0	4.2599025	3.993003	3.6535095	134.11	43.936	71.532	1.874825253	3.052394392	1.628095412	0.762962963	0.177777778	0.059259259	0
1	1.5T	3	4	63	0	1		0	4.699296	2.888775	4.3351605	128.11	30.284	68.572	1.868255265	4.23028662	2.264297979	0.47654321	0.202469136	0.316049383	0.004938272
1	1.5T	3	4	64	0	1		0	4.11588	1.3699287	3.2482485	108.59	20.179	51.113	2.124508442	5.381337034	2.532979831	0.386666667	0.124444444	0.488888889	0
1	1.5T	3	4	65	0	1		0	3.991671	5.7017925	4.5286335	96.831	43.954	76.873	1.259623015	2.20300769	1.748942076	0.417283951	0.135802469	0.44691358	0
1	1.5T	3	4	66	0	1		0	3.6634995	3.326004	3.085911	66.433	33.007	53.758	1.235778861	2.012694277	1.628684824	0.555555556	0.143209877	0.301234568	0
1	1.5T	3	4	67	0	1		0	8.9182395	5.266062	3.5835795	94.795	25.24	16.372	5.790068409	3.755744849	0.648652932	0.084444444	0.528888889	0.386666667	0
1	1.5T	3	4	68	0	1		0	4.8163455	5.961033	8.3714535	92.045	60.625	61.846	1.488293503	1.518268041	1.020140206	0.071604938	0.711111111	0.217283951	0
1	1.5T	3	4	69	0	1		0	5.9109165	4.9149135	16.2705465	118.57	62.267	104.9	1.130314585	1.904218928	1.684680489	0.061728395	0.691358025	0.24691358	0
1	1.5T	3	4	70	0	1		0	5.8852755	5.2182765	5.5223055	149.06	73.452	70.276	2.121065513	2.029352502	0.956760878	0.022222222	0.762222222	0.215555556	0
1	1.5T	3	4	71	0	1		0	6.094233	6.7187745	5.9721885	159.09	76.596	79.03	2.013033025	2.07700141	1.031777116	0.034567901	0.839506173	0.125925926	0
1	1.5T	3	4	72	1	1	0	0	5.719941	5.40126	5.519475	157.91	56.854	61.603	2.563349188	2.777465086	1.083529743	0.266666667	0.688888889	0.044444444	0
1	1.5T	3	4	73	1	1	0	0	5.47119	4.308687	4.7574045	155.5	42.255	66.393	2.34211438	3.680037865	1.571246006	0.407407407	0.545679012	0.04691358	0
1	1.5T	3	4	74	0	1		0	5.084577	3.125205	5.849478	149.4	39.646	75.631	1.975380466	3.768349897	1.907657771	0.466666667	0.330864198	0.202469136	0
1	1.5T	3	4	75	0	1		0	3.2928705	2.368629	2.7743895	107.1	26.486	56.809	1.885264659	4.0436457	2.144868987	0.488888889	0.315555556	0.195555556	0
1	1.5T	3	4	76	0	1		0	3.387609	4.5749205	4.3960995	88.11	32.346	81.971	1.07489234	2.723984418	2.53419279	0.47654321	0.316049383	0.207407407	0
1	1.5T	3	4	77	0	1		0	3.505158	8.8336575	5.0278005	69.69	41.43	74.68	0.933181575	1.68211441	1.802558532	0.671604938	0.214814815	0.113580247	0
1	1.5T	3	4	78	0	1		0	7.1676585	5.5905705	5.0850765	89.846	32.385	35.737	2.514089039	2.774309094	1.103504709	0.2	0.662	0.138	0
1	1.5T	3	4	79	1	1	0	0	7.1646615	8.173152	16.2705465	141.41	53.609	69.227	2.042700103	2.637803354	1.291331679	0.348888889	0.606666667	0.044444444	0
1	1.5T	3	4	80	1	1	1	1	6.677982	4.6012275	8.0790795	134.41	55.03	56.104	2.39572936	2.442485917	1.019516627	0.622222222	0.368888889	0.008888889	0
1	1.5T	3	4	81	1	1	1	1	5.338656	6.319008	4.917411	143.36	63.619	64.603	2.219091993	2.25341486	1.015467077	0.498	0.49	0.012	0
1	1.5T	3	4	82	1	1	1	1	6.4290645	5.5722555	5.762898	149.54	71.036	100.42	1.489145589	2.105129793	1.413649417	0.733333333	0.266666667	0	0
1	1.5T	3	4	83	1	1	1	1	5.5103175	6.0957315	5.9615325	148.01	65.019	94.086	1.573135217	2.27641151	1.447053938	0.892	0.106	0.002	0
1	1.5T	3	4	84	0	1		0	5.902758	6.5119815	8.4703545	144.11	49.934	91.202	1.580118857	2.886009533	1.826450915	0.735555556	0.148888889	0.115555556	0
1	1.5T	3	4	85	0	1		0	4.6195425	4.3241715	6.555105	122.57	48.339	93.004	1.317900305	2.535633753	1.923995118	0.488888889	0.197777778	0.313333333	0
1	1.5T	3	4	86	0	1		0	3.1543425	4.764897	4.2822135	86.075	44.25	74.42	1.156611126	1.94519774	1.68180791	0.386	0.242	0.372	0
1	1.5T	3	4	87	0	1		0	3.380616	3.9522105	3.6078885	75.444	37.144	65.82	1.146216955	2.031122119	1.772022399	0.457777778	0.273333333	0.268888889	0
1	1.5T	3	4	88	0	1		0	4.521141	5.543118	5.0274675	69.613	31.586	73.509	0.946999687	2.203919458	2.327265244	0.644444444	0.153333333	0.202222222	0
1	1.5T	3	4	89	0	1		0	6.4330605	4.077585	6.062931	82.63	39.489	56.756	1.455881317	2.092481451	1.437261009	0.271111111	0.608888889	0.12	0
1	1.5T	3	4	90	1	1	0	0	7.1550045	5.2971975	4.8040245	134.49	43.76	39.528	3.4023983	3.073354662	0.903290676	0.533333333	0.434567901	0.032098765	0
1	1.5T	3	4	91	1	1	1	1	6.880446	4.2305985	8.173818	142.72	43.525	74.051	1.92732036	3.279035037	1.701344055	0.851851852	0.148148148	0	0
1	1.5T	3	4	92	1	1	0	0	5.407254	6.32367	5.961366	132.87	56.043	82.383	1.612832745	2.370858091	1.469996253	1	0	0	0
1	1.5T	3	4	93	1	1	1	1	6.289704	5.528133	5.462865	140.46	58.769	98.777	1.421990949	2.390035563	1.680767071	1	0	0	0
1	1.5T	3	4	94	1	1	1	1	5.398263	5.901093	5.804856	147.55	70.068	107.17	1.376784548	2.105811497	1.529514186	0.911111111	0.048888889	0.04	0
1	1.5T	3	4	95	0	1		0	5.9938335	6.754905	6.9482115	143.29	64.461	87.894	1.630259176	2.222894463	1.36352213	0.819753086	0.120987654	0.059259259	0
1	1.5T	3	4	96	1	1	0	0	5.0274675	5.227101	5.6874735	140.05	50.618	112.64	1.243341619	2.766802323	2.225295349	0.814814815	0.182716049	0.002469136	0
1	1.5T	3	4	97	1	1	1	1	4.2961995	5.7890385	4.0694265	108.84	52.716	92.373	1.178266377	2.064648304	1.752276349	0.8	0.2	0	0
1	1.5T	3	4	98	1	1	0	0	3.652677	5.4656955	2.862801	83.897	45.82	70.533	1.189471595	1.831012658	1.539349629	0.869135802	0.130864198	0	0
1	1.5T	3	4	99	1	1	0	0	4.2622335	6.2688915	3.5702595	65.295	34.61	67.762	0.963593164	1.88659347	1.957873447	0.938271605	0.059259259	0.002469136	0
1	1.5T	3	4	100	0	1		0	9.0221355	4.4910045	3.1560075	104.74	28.505	26.898	3.893969812	3.67444308	0.943623926	0.324444444	0.577777778	0.097777778	0
1	1.5T	3	4	101	1	1	0	0	6.0381225	5.3171775	4.9085865	125.21	43.002	50.828	2.463405997	2.911725036	1.181991535	0.325925926	0.654320988	0.019753086	0
1	1.5T	3	4	102	1	1	0	0	7.100226	7.16283	6.2405865	140.08	64.677	74.532	1.879461171	2.165839479	1.152372559	0.839506173	0.160493827	0	0
1	1.5T	3	4	103	1	1	1	1	6.479847	3.9741885	7.0451145	161.93	53.076	99.635	1.625232097	3.050908132	1.877213807	0.997777778	0.002222222	0	0
1	1.5T	3	4	104	1	1	1	1	6.691635	2.9465505	7.240086	150.34	50.626	82.035	1.832632413	2.969620353	1.620412436	0.997530864	0.002469136	0	0
1	1.5T	3	4	105	1	1	1	1	5.6671605	6.6028905	5.695299	145.57	56.888	74.735	1.947815615	2.558887639	1.313721699	0.988888889	0.011111111	0	0
1	1.5T	3	4	106	1	1	1	1	5.766561	5.442885	6.1130475	139.96	60.772	81.5	1.717300613	2.303034292	1.341078128	1	0	0	0
1	1.5T	3	4	107	1	1	1	1	5.5549395	4.070925	8.8383195	162.01	55.438	130.27	1.243647808	2.922363722	2.349832245	1	0	0	0
1	1.5T	3	4	108	1	1	0	0	5.6964645	6.1946325	6.477516	160.2	52.253	122.91	1.303392726	3.065852678	2.352209443	0.995555556	0.004444444	0	0
1	1.5T	3	4	109	1	1	0	0	4.618044	5.332995	3.966363	111.24	43.052	91.461	1.216256109	2.583852086	2.124430921	0.97037037	0.02962963	0	0
1	1.5T	3	4	110	1	1	0	0	4.1876415	8.277714	4.311018	77.666	38.803	76.44	1.016038723	2.001546272	1.969950777	0.987654321	0.012345679	0	0
1	1.5T	3	4	111	0	1		0	4.1666625	1.5424893	6.875451	18.273	8.1538	35.386	0.516390663	2.241040987	4.339817018	0.064	0.608	0.328	0
1	1.5T	3	4	112	1	1	0	0	6.5529405	6.1426845	6.0301305	135.33	48.753	46.89	2.886116443	2.77582918	0.961786967	0.311111111	0.642222222	0.046666667	0
1	1.5T	3	4	113	1	1	0	0	6.858468	8.0417835	5.350977	118.22	64.757	55.635	2.124921362	1.825594144	0.85913492	0.733333333	0.266666667	0	0
1	1.5T	3	4	114	1	1	1	1	5.546448	4.056606	6.3241695	125.54	45.588	82.417	1.523229431	2.753794858	1.807866105	0.954	0.046	0	0
1	1.5T	3	4	115	1	1	1	1	6.845481	3.186477	6.594399	151.94	46.216	79.864	1.902484223	3.287606024	1.728059546	0.946666667	0.053333333	0	0
1	1.5T	3	4	116	1	1	1	1	6.291369	3.68631	9.1230345	137.3	38.664	83.731	1.639774994	3.551106973	2.165606249	0.87	0.13	0	0
1	1.5T	3	4	117	1	1	0	0	5.8852755	8.274051	6.0987285	145.56	62.699	78.779	1.847700529	2.321568127	1.25646342	0.897777778	0.102222222	0	0
1	1.5T	3	4	118	1	1	0	0	6.850476	3.603393	10.7613945	163.58	53.936	104.03	1.57243103	3.032853753	1.928767428	0.842222222	0.157777778	0	0
1	1.5T	3	4	119	1	1	1	1	6.242418	5.877117	6.508818	167.69	51.748	92.493	1.813002065	3.240511711	1.787373425	0.966	0.034	0	0
1	1.5T	3	4	120	1	1	1	1	4.8046905	4.804191	4.778217	133.61	49.387	89.911	1.486025069	2.705367809	1.820539818	0.826666667	0.166666667	0.006666667	0
1	1.5T	3	4	121	1	1	1	1	4.1050575	7.08291	4.152177	93.77	50.108	59.916	1.565024367	1.871357867	1.195737208	0.468888889	0.508888889	0.022222222	0
1	1.5T	3	4	122	0	0		0	5.999661	0	5.999661	0	2.651	0		0	0	0.02	0.56	0.217777778	0.202222222
1	1.5T	3	4	123	0	1		0	4.601727	6.918741	6.7633965	67.943	38.78	49.782	1.364810574	1.752011346	1.28370294	0.335802469	0.602469136	0.061728395	0
1	1.5T	3	4	124	1	1	1	1	7.4596995	7.2918675	4.7127825	114.39	73.571	43.76	2.614031079	1.554824591	0.594799581	0.256790123	0.698765432	0.044444444	0
1	1.5T	3	4	125	1	1	0	0	5.751243	3.0294675	8.170155	114.47	34.907	67.979	1.683902382	3.279284957	1.947431747	0.62	0.38	0	0
1	1.5T	3	4	126	0	1		0	6.5276325	5.475186	6.0074865	134.67	43.109	87.062	1.546828697	3.123941636	2.019578278	0.316049383	0.617283951	0.066666667	0
1	1.5T	3	4	127	1	1	1	1	6.1679925	4.440222	6.908418	154.78	37.705	91.385	1.69371341	4.105025859	2.423683862	0.584444444	0.402222222	0.013333333	0
1	1.5T	3	4	128	1	1	0	0	5.800194	6.9252345	5.6391885	149.7	50.99	73.121	2.047291476	2.935869778	1.43402628	0.718518519	0.264197531	0.017283951	0
1	1.5T	3	4	129	1	1	1	1	6.536124	9.554436	5.2425855	148.52	78.909	53.822	2.759466389	1.882168067	0.682076823	0.666666667	0.318518519	0.014814815	0
1	1.5T	3	4	130	1	1	1	1	6.0394545	6.8912685	4.481514	126.46	57.185	54.033	2.340421594	2.211419078	0.944880651	0.571111111	0.402222222	0.026666667	0
1	1.5T	3	4	131	1	1	0	0	5.1586695	4.4387235	5.506821	118.04	48.019	71.269	1.656260085	2.458193632	1.484183344	0.355555556	0.632098765	0.012345679	0
1	1.5T	3	4	132	0	1		0	5.4903375	4.6964655	3.5729235	95.983	42.931	36.615	2.62141199	2.23575039	0.852880203	0.09382716	0.641975309	0.264197531	0
1	1.5T	3	4	133	0	0		0	5.999661	5.999661	5.999661	0	0	0				0	0.042	0.05	0.908
1	1.5T	3	4	134	0	0		0	5.999661	1.8829485	2.864799	0	7.5614	15.704	0	0	2.076864073	0.02	0.346666667	0.26	0.373333333
1	1.5T	3	4	135	0	1		0	5.809518	4.434561	1.50913935	39.624	23.218	10.135	3.909620128	1.706606943	0.436514773	0.066666667	0.56	0.362222222	0.011111111
1	1.5T	3	4	136	0	1		0	5.7051225	1.32315885	5.063598	99.616	12.965	27.813	3.581634487	7.683455457	2.145237177	0.258	0.68	0.062	0
1	1.5T	3	4	137	0	1		0	5.443884	3.486843	5.876118	88.731	27.736	63.753	1.391793327	3.199127488	2.298565042	0.071111111	0.557777778	0.371111111	0
1	1.5T	3	4	138	0	1		0	4.774554	4.0967325	5.0824125	114.16	33.283	55.208	2.067816259	3.429979269	1.658744705	0.322	0.616	0.062	0
1	1.5T	3	4	139	0	1		0	5.209452	4.9288995	4.3398225	98.04	26.135	43.351	2.261539526	3.751291372	1.658733499	0.193333333	0.584444444	0.222222222	0
1	1.5T	3	4	140	0	1		0	5.3631315	5.3304975	3.518478	70.736	31.008	31.878	2.218959784	2.28121775	1.028057276	0.331111111	0.597777778	0.071111111	0
1	1.5T	3	4	141	0	1		0	5.90409	5.671323	4.3328295	76.412	22.609	30.12	2.536918991	3.379716042	1.332212836	0.188	0.658	0.154	0
1	1.5T	3	4	142	0	1		0	5.8526415	1.20464415	4.994001	60.151	11.541	30.963	1.942673514	5.21194004	2.682869769	0.022222222	0.455555556	0.515555556	0.006666667
1	1.5T	3	4	143	0	0		0	6.1366905	4.2146145	3.366297	46.481	22.089	16.149	2.878258716	2.104260039	0.731087872	0.006666667	0.302222222	0.533333333	0.157777778
1	3T	1	1	1	0	1		0	6.4520415	7.2162765	7.7807115	197.4122695	115.0321879	142.5103376	1.385248768	1.71614809	1.238873572	0.053739612	0.612188366	0.332409972	0.00166205
1	3T	1	1	2	0	1		0	6.8070195	7.927398	9.2016225	278.7593721	168.0539167	203.7641848	1.368048916	1.658749629	1.212492923	0.486980609	0.436565097	0.076454294	0
1	3T	1	1	3	1	1	1	1	6.5426175	6.93639	7.85547	286.1895725	163.1155518	206.758918	1.384170392	1.754520457	1.267561037	0.830409357	0.169590643	0	0
1	3T	1	1	4	1	1	0	0	6.892101	6.7367565	6.1833105	283.8563083	155.4542903	201.322186	1.409960392	1.825979249	1.295057123	0.978393352	0.021606648	0	0
1	3T	1	1	5	0	1		0	7.1590005	7.660332	6.2236035	287.1953679	168.2306105	198.0782692	1.449908509	1.70715286	1.177421092	0.849861496	0.094736842	0.055401662	0
1	3T	1	1	6	0	1		0	7.7593995	9.531792	7.985673	280.8661057	179.2671765	201.9474101	1.390788352	1.566745855	1.126516377	0.552354571	0.278116343	0.169529086	0
1	3T	1	1	7	1	1	1	1	7.682643	11.8006875	10.464192	264.3520323	184.4411331	222.7293182	1.186875776	1.433259641	1.207590273	0.766666667	0.228070175	0.005263158	0
1	3T	1	1	8	0	1		0	8.177814	11.4763455	10.6644915	259.418198	197.8607999	241.3727784	1.074761619	1.311114673	1.219912072	0.878116343	0.064819945	0.057063712	0
1	3T	1	1	9	1	1	0	0	5.9185755	10.624365	7.081245	247.661265	195.7314132	202.3596957	1.223866562	1.265311791	1.033864173	0.833240997	0.141828255	0.024930748	0
1	3T	1	1	10	1	1	0	0	4.920408	6.1576695	6.156171	262.3087272	148.7988242	172.7385675	1.518530175	1.762841397	1.160886643	0.71800554	0.271468144	0.010526316	0
1	3T	1	1	11	0	1		0	5.166828	5.055606	6.281379	230.9342529	121.9277763	135.0846678	1.709551918	1.89402497	1.107907253	0.436842105	0.497076023	0.066081871	0
1	3T	1	1	12	0	0		0	6.6801465	5.286708	7.308684	146.5380498	77.43718612	89.06726199	1.645251539	1.892347297	1.150187222	0.012742382	0.344598338	0.424376731	0.218282548
1	3T	1	1	13	0	1		0	8.9072505	9.173151	10.846809	427.8708084	228.320091	259.3728919	1.649635801	1.873995436	1.136005556	0.27867036	0.660387812	0.060941828	0
1	3T	1	1	14	1	1	1	1	7.687305	8.405919	9.2632275	580.7335898	289.8865502	335.8722417	1.729031214	2.003313328	1.158633408	0.756786704	0.241551247	0.00166205	0
1	3T	1	1	15	1	1	1	1	6.6155445	7.0814115	7.222104	619.3796931	284.1553286	354.7784773	1.745820936	2.179722253	1.248537126	0.775438596	0.224561404	0	0
1	3T	1	1	16	1	1	1	1	6.150843	6.493167	6.469191	569.6789014	264.9908483	348.4582763	1.634855419	2.149805946	1.314982304	0.970083102	0.029916898	0	0
1	3T	1	1	17	0	1		0	7.3095165	7.8233355	7.935723	526.5474942	268.04901	342.3238304	1.538156118	1.964370225	1.277094179	0.513573407	0.251523546	0.234903047	0
1	3T	1	1	18	0	1		0	8.636355	10.9535355	10.2858705	506.522198	273.4132523	323.6260029	1.565146785	1.852588321	1.183651488	0.690304709	0.172853186	0.136842105	0
1	3T	1	1	19	0	1		0	8.8582995	12.834486	12.2532345	520.7936195	303.4738496	377.4949558	1.379604181	1.716107072	1.243912635	0.667251462	0.166081871	0.166666667	0
1	3T	1	1	20	0	1		0	7.8399855	12.176811	10.517139	527.4083101	341.2999125	388.6629095	1.356981326	1.545292837	1.138772368	0.643767313	0.166204986	0.190027701	0
1	3T	1	1	21	1	1	1	1	6.433893	9.66366	7.746912	550.7409516	345.9211347	383.475361	1.43618341	1.592099749	1.108562972	0.905817175	0.092520776	0.00166205	0
1	3T	1	1	22	1	1	1	1	5.4383895	6.3624645	6.3438165	577.5621628	290.144795	334.6399158	1.725921313	1.990599772	1.153354882	0.771191136	0.228808864	0	0
1	3T	1	1	23	0	1		0	5.916744	6.1296975	6.6861405	517.3503559	253.075344	279.2758616	1.852470718	2.044254283	1.103528527	0.366666667	0.557894737	0.075438596	0
1	3T	1	1	24	0	1		0	7.1043885	7.9272315	7.5209715	324.7450636	184.1330516	189.8189672	1.710814617	1.763643521	1.030879386	0.074238227	0.650969529	0.273684211	0.001108033
1	3T	1	1	25	0	1		0	10.9458765	10.765557	15.0644205	598.8560298	297.6157709	356.7538232	1.678625402	2.012178414	1.198706044	0.169590643	0.590643275	0.239766082	0
1	3T	1	1	26	0	1		0	8.614377	9.3924315	10.1270295	790.9538938	355.3448035	393.9727844	2.00763587	2.225877193	1.10870563	0.507602339	0.416374269	0.076023392	0
1	3T	1	1	27	1	1	1	1	7.0597665	7.607385	7.144515	869.9677322	350.1028878	408.7878791	2.128164206	2.484891621	1.167622129	0.769753086	0.227160494	0.00308642	0
1	3T	1	1	28	1	1	1	1	6.539454	7.0654275	6.767559	803.0959286	342.4824017	420.2140775	1.91115903	2.344926117	1.22696546	0.986549708	0.013450292	0	0
1	3T	1	1	29	0	1		0	7.659	8.6545035	8.6694885	690.4196579	337.1997105	406.6766148	1.697711727	2.04750964	1.206040819	0.413450292	0.347953216	0.238596491	0
1	3T	1	1	30	0	1		0	8.4353895	12.787533	10.8959265	633.2886658	348.9022761	391.3359694	1.618273595	1.815088949	1.121620569	0.58128655	0.107602339	0.311111111	0
1	3T	1	1	31	0	1		0	7.942716	12.1420125	10.957365	668.0837506	338.0016284	419.6296288	1.59207955	1.976569621	1.241501796	0.570987654	0.086419753	0.342592593	0
1	3T	1	1	32	0	1		0	7.140852	10.525797	8.7783795	723.1306621	381.4456477	447.9595331	1.614276756	1.895763306	1.174373166	0.564327485	0.3	0.135672515	0
1	3T	1	1	33	1	1	1	1	6.5872395	7.4800125	6.970689	807.8983752	370.336592	457.9993649	1.763972698	2.181524572	1.236711075	0.994152047	0.005847953	0	0
1	3T	1	1	34	1	1	1	1	6.3048555	6.662664	6.665328	857.2367181	365.1399823	437.7656606	1.958209141	2.347693377	1.198898181	0.911111111	0.088888889	0	0
1	3T	1	1	35	1	1	1	1	6.900093	7.3984275	7.479846	739.0331032	330.5079995	358.8197814	2.059621965	2.23605209	1.085661412	0.537037037	0.413580247	0.049382716	0
1	3T	1	1	36	0	1		0	7.950708	10.2998565	8.7354225	446.7000236	263.042686	242.1022066	1.845088609	1.698203552	0.920391326	0.319883041	0.547368421	0.132748538	0
1	3T	1	1	37	0	1		0	11.715606	13.210776	14.6455065	682.4910904	334.5130587	321.0118409	2.126062043	2.040252458	0.959639191	0.622714681	0.32132964	0.055955679	0
1	3T	1	1	38	1	1	1	1	10.2618945	12.258729	11.9801745	890.3101711	394.90609	407.1115534	2.186894879	2.254485797	1.030907255	0.830470914	0.167313019	0.002216066	0
1	3T	1	1	39	1	1	1	1	8.224767	10.134522	8.571753	986.2684909	393.5876825	424.703912	2.322249603	2.505841861	1.079057935	0.949707602	0.050292398	0	0
1	3T	1	1	40	1	1	1	1	7.678647	8.5665915	7.7184405	941.8232068	381.2191172	440.7921081	2.136660774	2.470556077	1.156269684	1	0	0	0
1	3T	1	1	41	0	1		0	8.5539375	9.443547	9.174483	806.7657227	366.0551656	428.0882777	1.884577936	2.20394574	1.169463835	0.343490305	0.372853186	0.28365651	0
1	3T	1	1	42	0	1		0	7.902756	11.1776445	10.3930965	715.4286251	344.5891354	408.8830219	1.749714678	2.076178706	1.186581293	0.500277008	0.146814404	0.352908587	0
1	3T	1	1	43	0	1		0	6.766227	8.064927	8.842149	745.8743243	305.0369101	413.1236729	1.805450458	2.445193679	1.354339948	0.518128655	0.168421053	0.313450292	0
1	3T	1	1	44	0	1		0	6.559101	7.5685905	7.2182745	819.2249002	356.5091703	446.7453297	1.833762651	2.29790695	1.253110346	0.390581717	0.375069252	0.23434903	0
1	3T	1	1	45	1	1	1	1	7.165494	7.2638955	6.834492	948.2113669	387.471359	476.167111	1.991341579	2.447177952	1.228909182	1	0	0	0
1	3T	1	1	46	1	1	1	1	7.513146	7.9908345	7.3418175	986.5856336	394.8743758	450.0345525	2.192244191	2.498479755	1.139690444	0.905817175	0.094182825	0	0
1	3T	1	1	47	1	1	1	1	8.4400515	11.0584305	9.16416	819.7685734	397.3752725	376.3668339	2.178110555	2.062958191	0.947131993	0.82748538	0.166081871	0.006432749	0
1	3T	1	1	48	0	1		0	9.851472	13.466853	11.8196685	488.8981251	317.4779651	268.9732545	1.81764587	1.539943488	0.847218655	0.493074792	0.450415512	0.056509695	0
1	3T	1	1	49	0	1		0	10.588734	12.2152725	12.0244635	724.1727024	333.2399573	260.6052178	2.778811217	2.173126861	0.782034723	0.393905817	0.509141274	0.096952909	0
1	3T	1	1	50	1	1	1	1	11.379276	13.4440425	11.859795	945.8101436	387.0318899	344.4396253	2.745938836	2.443752488	0.889951537	0.788919668	0.20498615	0.006094183	0
1	3T	1	1	51	1	1	1	1	9.911745	14.9119065	10.5026535	1058.441108	454.6467135	428.8766038	2.46793856	2.328051819	0.943318386	0.942105263	0.057894737	0	0
1	3T	1	1	52	1	1	1	1	9.166158	10.537452	9.15417	1040.545199	394.5753555	449.1646754	2.316622957	2.637126684	1.138349542	1	0	0	0
1	3T	1	1	53	0	1		0	9.7813755	9.9738495	10.081908	918.4452592	370.708102	443.4968823	2.070917059	2.477542989	1.196350659	0.387811634	0.284764543	0.327423823	0
1	3T	1	1	54	0	1		0	8.074584	8.9295615	10.5615945	824.6616322	341.154933	429.1982771	1.921400146	2.417264276	1.258074369	0.541828255	0.250969529	0.207202216	0
1	3T	1	1	55	0	1		0	6.5356245	6.7980285	7.9582005	852.4342715	334.1234263	412.8382444	2.064814205	2.551255627	1.23558605	0.571929825	0.277777778	0.150292398	0
1	3T	1	1	56	0	1		0	6.7497435	7.2582345	7.169823	913.5975065	379.5246691	450.3743483	2.028529178	2.40721508	1.186680037	0.450415512	0.260941828	0.288642659	0
1	3T	1	1	57	1	1	1	1	8.0404515	8.737254	7.461531	1024.280309	432.6188877	474.4907853	2.158693784	2.367627346	1.096787031	0.986149584	0.013850416	0	0
1	3T	1	1	58	1	1	1	1	8.979678	11.5592625	8.7407505	1043.399483	477.7981306	455.0544684	2.292911191	2.183766357	0.952399014	0.976177285	0.023822715	0	0
1	3T	1	1	59	1	1	1	1	10.4107455	13.8975885	11.202453	867.8836516	431.8758676	365.0403089	2.377500869	2.00956737	0.84524359	0.737426901	0.252631579	0.00994152	0
1	3T	1	1	60	1	1	0	0	11.7843705	12.786534	13.8203325	529.6736151	283.6569615	248.4314687	2.132071343	1.867303423	0.875816576	0.583379501	0.393905817	0.022714681	0
1	3T	1	1	61	0	1		0	9.2199375	11.010978	9.650007	744.1073864	345.9211347	245.1830214	3.034905852	2.15108969	0.708783005	0.308587258	0.581717452	0.109695291	0
1	3T	1	1	62	1	1	1	1	11.022966	12.658329	11.16216	968.7350302	390.9463369	321.4694326	3.013459235	2.477923282	0.822285317	0.685872576	0.305817175	0.008310249	0
1	3T	1	1	63	1	1	1	1	10.8389835	14.963022	10.943379	1115.254958	424.599708	394.3533556	2.828060017	2.626603214	0.928765018	0.973099415	0.026900585	0	0
1	3T	1	1	64	1	1	1	1	9.9388845	10.7953605	10.0178055	1093.689254	379.4249957	451.701817	2.421263791	2.882491313	1.190490406	1	0	0	0
1	3T	1	1	65	0	1		0	10.422567	10.36296	10.56942	978.1133929	379.5473221	451.9872454	2.164028748	2.577052546	1.190858739	0.650415512	0.111911357	0.23767313	0
1	3T	1	1	66	1	1	1	1	9.1087155	9.442548	11.0704185	918.9889324	396.7636401	436.9003141	2.103429324	2.316212575	1.101160162	0.633795014	0.327977839	0.038227147	0
1	3T	1	1	67	0	1		0	7.1430165	7.7817105	8.6714865	939.7391262	398.9292717	429.2843587	2.18908308	2.355653477	1.076091401	0.38245614	0.460818713	0.156725146	0
1	3T	1	1	68	0	1		0	7.3687905	7.976349	7.985673	991.9770595	403.5187797	452.9749184	2.189916084	2.45831696	1.122562174	0.757894737	0.113573407	0.128531856	0
1	3T	1	1	69	1	1	1	1	8.66133	9.503487	8.3837745	1061.250086	431.8079085	466.2450751	2.276163638	2.45769025	1.079751125	0.936842105	0.052631579	0.010526316	0
1	3T	1	1	70	1	1	1	1	9.790866	12.460194	9.503154	1063.017024	468.6009923	427.7620738	2.48506609	2.268490767	0.91284927	0.981717452	0.018282548	0	0
1	3T	1	1	71	1	1	1	1	11.2089465	13.170483	12.240414	898.6011874	385.6092783	323.8162885	2.775033929	2.330341197	0.839752326	0.912280702	0.087719298	0	0
1	3T	1	1	72	0	1		0	11.3781105	12.5536005	11.7960255	554.7278884	255.0688124	213.9988327	2.592200534	2.174816604	0.838984707	0.580055402	0.362880886	0.057063712	0
1	3T	1	1	73	0	1		0	8.4567015	9.1766475	8.4873375	748.6833025	340.3258314	257.9684028	2.902228701	2.199901487	0.75800418	0.047368421	0.637426901	0.315204678	0
1	3T	1	1	74	0	1		0	10.0364535	11.402253	9.6608295	974.3982927	408.8286546	338.9168117	2.875036762	2.383390405	0.828994758	0.44619883	0.456725146	0.097076023	0
[truncated: 34,181 more rows]
